# Supplementary material for: Impact of microRNA-130a on the neutrophil proteome
Source: BMC Immunol. 2015 Nov 25;16:70. doi: 10.1186/s12865-015-0134-8 (PMC4659159; doi:10.1186/s12865-015-0134-8)
Supplement: Additional file 4: — Complete sets of quantified proteins and related parameters in the 32Dcl3 miR-130a clone and the Kasumi-1 cells. (XLSX 1936 kb) [file 12865_2015_134_MOESM4_ESM.xlsx]

## Sheet: 32Dcl3 miR-130a
id	Peptide IDs	Oxidation (M) Site IDs	Oxidation (M) Site Positions	Protein IDs	Majority Protein IDs	Peptide Counts (all)	Peptide Counts (razor+unique)	Peptide Counts (unique)	Protein Descriptions	Uniprot	Proteins	Peptides	Razor Peptides	Unique Peptides	Peptides _03	Razor Peptides _03	Unique Peptides _03	Sequence Coverage [%]	Unique + Razor Sequence Coverage [%]	Unique Sequence Coverage [%]	Mol. Weight [kDa]	Sequence Length	Slice Average	Slice 1	Slice 2	Slice 3	Slice 4	Slice 5	Slice 6	Slice 7	Slice 8	Slice 9	Slice 10	Slice 11	Slice 12	Experiment _03	PEP	Ratio M/L	Ratio M/L Normalized	Ratio M/L Variability [%]	Ratio M/L Count	Ratio H/L	Ratio H/L Normalized	Ratio H/L Variability [%]	Ratio H/L Count	Ratio H/M	Ratio H/M Normalized	Ratio H/M Variability [%]	Ratio H/M Count
34	1379;2296;4782;5186;6044;6487;6657;7579;11020;12208			ENSMUSP00000000001;ENSMUSP00000034198;ENSMUSP00000114144;ENSMUSP00000025402;ENSMUSP00000075908;ENSMUSP00000030561;ENSMUSP00000053818;ENSMUSP00000010205;ENSMUSP00000120425;ENSMUSP00000121533;ENSMUSP00000119220;ENSMUSP00000123125;ENSMUSP00000104711	ENSMUSP00000000001	10;3;3;2;2;2;2;2;2;1;1;1;1	6;0;0;0;0;0;0;0;0;0;0;0;0	6;0;0;0;0;0;0;0;0;0;0;0;0	>ENSMUSP00000000001 pep:known chromosome:GRCm38:3:108107280:108146146:-1 gene:ENSMUSG00000000001 transcript:ENSMUST00000000001 gene_biotype:protein_coding transcript_biotype:protein_coding		13	10	6	6	10	6	6	33.1	21.8	21.8	40.538	354	6.67	1			3	1	1						3	9	2.4087e-62	2.2483	2.2615	40.257	9	2.8546	1.3365	95.721	9	1.6914	0.86514	120.27	9
35	4760;9290;12400			ENSMUSP00000000090	ENSMUSP00000000090	3	3	3	>ENSMUSP00000000090 pep:known chromosome:GRCm38:9:57521232:57532424:1 gene:ENSMUSG00000000088 transcript:ENSMUST00000000090 gene_biotype:protein_coding transcript_biotype:protein_coding		1	3	3	3	3	3	3	23.3	23.3	23.3	16.101	146	7.67					1	1						1	3	0.029353	0.87987	0.88414	17.126	3	2.3653	0.98773	9.1817	3	2.5298	1.1319	15.02	3
36	3871;4227;4241;4936;5130;5929;8601;11480	17	353	ENSMUSP00000000137	ENSMUSP00000000137	8	8	8	>ENSMUSP00000000137 pep:known chromosome:GRCm38:11:20062304:20112913:-1 gene:ENSMUSG00000020152 transcript:ENSMUST00000000137 gene_biotype:protein_coding transcript_biotype:protein_coding		1	8	8	8	8	8	8	24.9	24.9	24.9	44.76	394	4.46	1	2	1	3	1	3	1	1					13	2.859e-27	1.4574	1.1555	178.3	13	3.4089	1.0555	29.922	13	2.2881	1.0969	28.29	13
37	2942;8520			ENSMUSP00000103528;ENSMUSP00000000284;ENSMUSP00000098192	ENSMUSP00000103528;ENSMUSP00000000284;ENSMUSP00000098192	2;2;1	2;2;1	2;2;1	>ENSMUSP00000103528 pep:known chromosome:GRCm38:11:88999376:89020293:1 gene:ENSMUSG00000000275 transcript:ENSMUST00000107896 gene_biotype:protein_coding transcript_biotype:protein_coding;>ENSMUSP00000000284 pep:novel chromosome:GRCm38:11:88999376:89020293:		3	2	2	2	2	2	2	5	5	5	71.726	634	6.5		1									1		2	2.2733e-06	1.9544	1.7624	4.427	2	4.7369	1.7749	24.875	2	2.6956	1.2485	14.789	2
38	3813;6152;7171;9642;11398			ENSMUSP00000000299;ENSMUSP00000137734;ENSMUSP00000118191;ENSMUSP00000119657	ENSMUSP00000000299;ENSMUSP00000137734	5;5;1;1	5;5;1;1	5;5;1;1	>ENSMUSP00000000299 pep:novel chromosome:GRCm38:10:77530252:77565686:1 gene:ENSMUSG00000000290 transcript:ENSMUST00000000299 gene_biotype:protein_coding transcript_biotype:protein_coding;>ENSMUSP00000137734 pep:known chromosome:GRCm38:10:77530380:77565708:		4	5	5	5	5	5	5	7.4	7.4	7.4	84.893	770	3.4	2			1	1	1							5	8.1507e-17	1.7896	1.8233	46.947	5	3.3703	1.3556	40.942	5	1.81	0.88298	29.302	5
39	3817;12034			ENSMUSP00000000348;ENSMUSP00000121357;ENSMUSP00000117610	ENSMUSP00000000348;ENSMUSP00000121357;ENSMUSP00000117610	2;1;1	2;1;1	2;1;1	>ENSMUSP00000000348 pep:known chromosome:GRCm38:3:116488963:116508208:-1 gene:ENSMUSG00000000339 transcript:ENSMUST00000000348 gene_biotype:protein_coding transcript_biotype:protein_coding;>ENSMUSP00000121357 pep:known chromosome:GRCm38:3:116499546:1165081		3	2	2	2	2	2	2	9.3	9.3	9.3	39.254	366	7		1										1	2	0.00027024	1.1175	1.0472	39.772	2	2.6361	1.1172	29.838	2	2.1056	1.0965	10.788	2
40	719;5061;7090;9482			ENSMUSP00000000349	ENSMUSP00000000349	4	4	4	>ENSMUSP00000000349 pep:known chromosome:GRCm38:3:116513070:116549976:1 gene:ENSMUSG00000000340 transcript:ENSMUST00000000349 gene_biotype:protein_coding transcript_biotype:protein_coding		1	4	4	4	4	4	4	10.4	10.4	10.4	53.246	482	7		1			1				1			1	4	1.3615e-16	0.93371	0.8517	10.821	4	1.9988	0.75777	20.945	4	1.9	0.9414	15.811	4
41	2124;2980;3363;7462;12821			ENSMUSP00000000365;ENSMUSP00000100534	ENSMUSP00000000365;ENSMUSP00000100534	5;3	5;3	5;3	>ENSMUSP00000000365 pep:known chromosome:GRCm38:X:38600655:38613426:1 gene:ENSMUSG00000000355 transcript:ENSMUST00000000365 gene_biotype:protein_coding transcript_biotype:protein_coding;>ENSMUSP00000100534 pep:known chromosome:GRCm38:2:152687148:152687940:		2	5	5	5	5	5	5	42	42	42	20.555	181	5.5	2				1		2					1	6	3.6553e-94	1.3379	1.084	30.708	6	3.513	1.169	18.295	6	2.2898	1.0969	4.2126	6
42	2067;7276;7308;9882			ENSMUSP00000000394;ENSMUSP00000114256;ENSMUSP00000123131;ENSMUSP00000114174	ENSMUSP00000000394;ENSMUSP00000114256;ENSMUSP00000123131	4;4;3;1	4;4;3;1	4;4;3;1	>ENSMUSP00000000394 pep:known chromosome:GRCm38:11:6616423:6626043:-1 gene:ENSMUSG00000000384 transcript:ENSMUST00000000394 gene_biotype:protein_coding transcript_biotype:protein_coding;>ENSMUSP00000114256 pep:known chromosome:GRCm38:11:6615598:6626043:-1		4	4	4	4	4	4	4	8.6	8.6	8.6	71.513	630	7		1					1	1			1		4	0.0071984	0.80613	0.74955	22.954	4	2.618	0.94118	22.611	4	2.6667	1.2051	28.672	4
43	860;4423;7211;8001			ENSMUSP00000000430;ENSMUSP00000132142;ENSMUSP00000137427	ENSMUSP00000000430;ENSMUSP00000132142;ENSMUSP00000137427	4;4;4	4;4;4	4;4;4	>ENSMUSP00000000430 pep:known chromosome:GRCm38:18:24205344:24286818:1 gene:ENSMUSG00000000420 transcript:ENSMUST00000000430 gene_biotype:protein_coding transcript_biotype:protein_coding;>ENSMUSP00000132142 pep:known chromosome:GRCm38:18:24205767:24286810:		3	4	4	4	4	4	4	8.4	8.4	8.4	64.254	559	7.8				1		1		1		1	1		5	3.08e-08	1.6939	1.5994	65.263	5	3.1815	1.4699	73.464	5	2.3249	1.0282	15.365	5
44	1236;2700;3721;4489;5086;6068;6069;6782;7500;7507;8387;9060;9234;9764;10015;10944;12578			ENSMUSP00000000505;ENSMUSP00000116131;ENSMUSP00000121566;ENSMUSP00000120243;ENSMUSP00000121446;ENSMUSP00000121344	ENSMUSP00000000505	17;8;2;2;2;2	17;8;2;2;2;2	17;8;2;2;2;2	>ENSMUSP00000000505 pep:known chromosome:GRCm38:5:138164583:138172422:-1 gene:ENSMUSG00000029730 transcript:ENSMUST00000000505 gene_biotype:protein_coding transcript_biotype:protein_coding		6	17	17	17	17	17	17	31.8	31.8	31.8	81.21	719	7.32	3	3		4	3			1	1	2	4	7	28	3.5004e-124	2.009	2.0347	85.494	28	3.5725	1.5208	88.248	28	1.7831	0.81535	12.728	28
45	649;1941;2972;4469;4666;4871;5405;6066;8410;10937			ENSMUSP00000000590;ENSMUSP00000128249;ENSMUSP00000055303	ENSMUSP00000000590;ENSMUSP00000128249;ENSMUSP00000055303	10;10;7	4;4;1	4;4;1	>ENSMUSP00000000590 pep:known chromosome:GRCm38:9:52047941:52088737:1 gene:ENSMUSG00000032050 transcript:ENSMUST00000000590 gene_biotype:protein_coding transcript_biotype:protein_coding;>ENSMUSP00000128249 pep:known chromosome:GRCm38:9:52047150:52088737:1		3	10	4	4	10	4	4	16.6	8.2	8.2	68.542	583	4.86	2			1		2		2					7	2.8297e-62	1.9738	1.5718	23.059	7	4.9187	1.5527	33.421	7	2.4304	1.1174	13.651	7
46	64;1039;2715;3919;5934;6244;7100;7345;7631;7655;8132;8134;9404;10129;10130;11319;13071			ENSMUSP00000000642;ENSMUSP00000125986	ENSMUSP00000000642;ENSMUSP00000125986	17;15	14;12	14;12	>ENSMUSP00000000642 pep:known chromosome:GRCm38:6:82725025:82774454:-1 gene:ENSMUSG00000000628 transcript:ENSMUST00000000642 gene_biotype:protein_coding transcript_biotype:protein_coding;>ENSMUSP00000125986 pep:putative chromosome:GRCm38:6:82727310:8277336		2	17	14	14	17	14	14	19.5	17	17	102.53	917	7.06	3			3	1	2		1			4	3	17	9.4473e-68	1.0708	1.0009	29.641	17	3.1854	1.3996	20.935	17	3.2671	1.5497	28.364	17
48	3248;5884;6418;10113;10582;11325;11592			ENSMUSP00000000756;ENSMUSP00000078877	ENSMUSP00000000756;ENSMUSP00000078877	7;6	7;6	7;6	>ENSMUSP00000000756 pep:known chromosome:GRCm38:8:123102350:123105244:1 gene:ENSMUSG00000000740 transcript:ENSMUST00000000756 gene_biotype:protein_coding transcript_biotype:protein_coding;>ENSMUSP00000078877 pep:known chromosome:GRCm38:14:58893506:58894129		2	7	7	7	7	7	7	31.8	31.8	31.8	24.305	211	5.44	1	1		3	2							2	9	6.5078e-52	0.73741	0.75716	7.7904	9	2.4207	1.0411	3.5479	9	3.1298	1.4455	8.9084	9
49	355;11608;12181			ENSMUSP00000000767;ENSMUSP00000090585	ENSMUSP00000000767;ENSMUSP00000090585	3;3	3;3	3;3	>ENSMUSP00000000767 pep:novel chromosome:GRCm38:11:75300350:75348310:-1 gene:ENSMUSG00000000751 transcript:ENSMUST00000000767 gene_biotype:protein_coding transcript_biotype:protein_coding;>ENSMUSP00000090585 pep:known chromosome:GRCm38:11:75298166:75348324		2	3	3	3	3	3	3	5.7	5.7	5.7	71.413	644	6.5		1				2						1	4	0.0057251	5.3661	4.2734	48.095	3	10.406	2.9867	37.105	3	1.9393	0.89748	2.8104	3
51	1562;1659;3121;4360;4388;4682;5467;6013;7272;7680;9188;9268;9523;9956;11183;11481;11973;12761			ENSMUSP00000000804;ENSMUSP00000035261;ENSMUSP00000096769;ENSMUSP00000075157	ENSMUSP00000000804;ENSMUSP00000035261	18;16;2;2	17;15;2;2	4;2;0;0	>ENSMUSP00000000804 pep:known chromosome:GRCm38:X:13280970:13294052:1 gene:ENSMUSG00000000787 transcript:ENSMUST00000000804 gene_biotype:protein_coding transcript_biotype:protein_coding;>ENSMUSP00000035261 pep:known chromosome:GRCm38:1:186967416:186970627:		4	18	17	4	18	17	4	35.6	34	11.3	73.101	662	5.5	5	4	2	3	4	3	2				2	5	30	1.4236e-157	1.2906	1.2992	30.993	29	4.2452	1.7073	25.226	29	3.0307	1.4289	14.034	29
52	3811;6245			ENSMUSP00000104427;ENSMUSP00000117690;ENSMUSP00000000844;ENSMUSP00000068888;ENSMUSP00000104428;ENSMUSP00000123627	ENSMUSP00000104427;ENSMUSP00000117690;ENSMUSP00000000844;ENSMUSP00000068888;ENSMUSP00000104428;ENSMUSP00000123627	2;2;2;2;2;2	2;2;2;2;2;2	2;2;2;2;2;2	>ENSMUSP00000104427 pep:novel chromosome:GRCm38:2:181497231:181515387:1 gene:ENSMUSG00000000827 transcript:ENSMUST00000108799 gene_biotype:protein_coding transcript_biotype:protein_coding;>ENSMUSP00000117690 pep:known chromosome:GRCm38:2:181497165:18151796		6	2	2	2	2	2	2	12.7	12.7	12.7	25.067	229	3	1				1								2	0.00016817	1.6951	1.4915	0.46941	2	3.8807	1.4331	1.8246	2	2.1182	0.94625	10.228	2
53	1;5976			ENSMUSP00000001002	ENSMUSP00000001002	2	2	2	>ENSMUSP00000001002 pep:known chromosome:GRCm38:11:83753696:83783754:1 gene:ENSMUSG00000000976 transcript:ENSMUST00000001002 gene_biotype:protein_coding transcript_biotype:protein_coding		1	2	2	2	2	2	2	2.3	2.3	2.3	128.92	1184	6.67						2		1					3	1.2186e-11	2.001	1.7715	15.192	3	4.5129	1.7297	24.911	3	2.0963	1.1582	11.359	3
54	3759;4927;4950;11759			ENSMUSP00000001042	ENSMUSP00000001042	4	4	4	>ENSMUSP00000001042 pep:known chromosome:GRCm38:3:90476201:90488379:1 gene:ENSMUSG00000001016 transcript:ENSMUST00000001042 gene_biotype:protein_coding transcript_biotype:protein_coding		1	4	4	4	4	4	4	13.3	13.3	13.3	43.062	390	9.25					1			1				2	4	1.8888e-22	1.2296	1.0651	12.654	4	2.6533	0.95041	10.707	4	2.0506	0.93453	9.1226	4
57	1554;2223;6691;8424;12871			ENSMUSP00000001079;ENSMUSP00000132861;ENSMUSP00000126923	ENSMUSP00000001079;ENSMUSP00000132861	5;4;1	5;4;1	5;4;1	>ENSMUSP00000001079 pep:known chromosome:GRCm38:3:129982759:130060907:-1 gene:ENSMUSG00000001052 transcript:ENSMUST00000001079 gene_biotype:protein_coding transcript_biotype:protein_coding;>ENSMUSP00000132861 pep:novel chromosome:GRCm38:3:129990412:1300408		3	5	5	5	5	5	5	6.9	6.9	6.9	135.55	1251	7.8				1			1	2				1	5	5.879e-11	1.4654	1.228	25.522	5	3.2754	1.1478	29.888	5	2.1886	1.0488	17.05	5
58	5772;13101			ENSMUSP00000109979;ENSMUSP00000001108;ENSMUSP00000052266;ENSMUSP00000109974;ENSMUSP00000109977;ENSMUSP00000116075;ENSMUSP00000118539	ENSMUSP00000109979;ENSMUSP00000001108;ENSMUSP00000052266;ENSMUSP00000109974;ENSMUSP00000109977;ENSMUSP00000116075;ENSMUSP00000118539	2;2;2;2;2;1;1	2;2;2;2;2;1;1	2;2;2;2;2;1;1	>ENSMUSP00000109979 pep:known chromosome:GRCm38:5:34573873:34632308:1 gene:ENSMUSG00000029106 transcript:ENSMUST00000114340 gene_biotype:protein_coding transcript_biotype:protein_coding;>ENSMUSP00000001108 pep:novel chromosome:GRCm38:5:34573863:34632305:1		7	2	2	2	2	2	2	4.5	4.5	4.5	80.646	735	10								1				1	2	3.0465e-13	2.9107	2.7672	34.024	2	5.2945	2.1666	54.322	2	1.8116	0.91342	17.851	2
59	3061			ENSMUSP00000001109;ENSMUSP00000109968;ENSMUSP00000109970;ENSMUSP00000115204	ENSMUSP00000001109;ENSMUSP00000109968;ENSMUSP00000109970;ENSMUSP00000115204	1;1;1;1	1;1;1;1	1;1;1;1	>ENSMUSP00000001109 pep:known chromosome:GRCm38:5:34633642:34637189:-1 gene:ENSMUSG00000001082 transcript:ENSMUST00000001109 gene_biotype:protein_coding transcript_biotype:protein_coding;>ENSMUSP00000109968 pep:known chromosome:GRCm38:5:34633649:34637192:-		4	1	1	1	1	1	1	3.3	3.3	3.3	49.369	456	7							2						2	5.6566e-06	1.0391	1.0625	0.19302	2	2.3775	1.0791	3.1998	2	2.2718	1.1272	5.2676	2
60	8087;10550;12100			ENSMUSP00000001127;ENSMUSP00000127708	ENSMUSP00000001127;ENSMUSP00000127708	3;3	3;3	3;3	>ENSMUSP00000001127 pep:known chromosome:GRCm38:11:78512193:78522736:1 gene:ENSMUSG00000001100 transcript:ENSMUST00000001127 gene_biotype:protein_coding transcript_biotype:protein_coding;>ENSMUSP00000127708 pep:known chromosome:GRCm38:11:78512416:78522171:		2	3	3	3	3	3	3	9.5	9.5	9.5	41.87	368	9						1	1				1	1	4	2.7308e-05	0.67658	0.7323	119.8	4	2.6361	1.1532	87.145	4	2.1555	1.0384	65.491	4
61	4656;8823;9102			ENSMUSP00000001155;ENSMUSP00000002487;ENSMUSP00000099036;ENSMUSP00000000451;ENSMUSP00000108571;ENSMUSP00000115793;ENSMUSP00000114846;ENSMUSP00000112513;ENSMUSP00000112521	ENSMUSP00000001155;ENSMUSP00000002487;ENSMUSP00000099036;ENSMUSP00000000451;ENSMUSP00000108571	3;2;2;2;2;1;1;1;1	3;2;2;2;2;1;1;1;1	3;2;2;2;2;1;1;1;1	>ENSMUSP00000001155 pep:known chromosome:GRCm38:X:20848543:20860519:1 gene:ENSMUSG00000001127 transcript:ENSMUST00000001155 gene_biotype:protein_coding transcript_biotype:protein_coding;>ENSMUSP00000002487 pep:known chromosome:GRCm38:6:39603237:39725463:-1		9	3	3	3	3	3	3	6	6	6	67.581	604	6.67					1		1	1					3	4.099e-05	1.2387	1.265	29.709	3	3.0322	1.3212	17.116	3	2.0931	1.0379	20.569	3
62	3949;7801			ENSMUSP00000001156	ENSMUSP00000001156	2	2	2	>ENSMUSP00000001156 pep:known chromosome:GRCm38:X:20925454:20931555:-1 gene:ENSMUSG00000001128 transcript:ENSMUST00000001156 gene_biotype:protein_coding transcript_biotype:protein_coding		1	2	2	2	2	2	2	5.4	5.4	5.4	50.327	464	8					1						1		2	7.7879e-07	0.78383	0.74534	50.663	2	9.3346	3.9037	43.62	2	11.832	6.1443	1.8153	2
64	5037;8084;9880;13077;13078			ENSMUSP00000001187;ENSMUSP00000109305;ENSMUSP00000115346;ENSMUSP00000117378;ENSMUSP00000138194	ENSMUSP00000001187;ENSMUSP00000109305;ENSMUSP00000115346;ENSMUSP00000117378;ENSMUSP00000138194	5;5;4;4;3	5;5;4;4;3	5;5;4;4;3	>ENSMUSP00000001187 pep:known chromosome:GRCm38:6:86736840:86793584:-1 gene:ENSMUSG00000029994 transcript:ENSMUST00000001187 gene_biotype:protein_coding transcript_biotype:protein_coding;>ENSMUSP00000109305 pep:known chromosome:GRCm38:6:86736840:86765910:-		5	5	5	5	5	5	5	14.4	14.4	14.4	35.915	319	7.2	1					1	1				2		5	9.9669e-23	1.698	1.2999	20.555	5	2.8854	1.1468	18.502	5	1.6629	0.7766	8.148	5
65	1780;1781;7659;11380			ENSMUSP00000001204;ENSMUSP00000019514;ENSMUSP00000048857;ENSMUSP00000105709;ENSMUSP00000076880	ENSMUSP00000001204;ENSMUSP00000019514;ENSMUSP00000048857;ENSMUSP00000105709;ENSMUSP00000076880	4;4;4;4;2	4;4;4;4;2	4;4;4;4;2	>ENSMUSP00000001204 pep:putative chromosome:GRCm38:12:100200144:100209806:1 gene:ENSMUSG00000001175 transcript:ENSMUST00000001204 gene_biotype:protein_coding transcript_biotype:protein_coding;>ENSMUSP00000019514 pep:known chromosome:GRCm38:7:16915379:16924		5	4	4	4	4	4	4	24.4	24.4	24.4	21.56	197	1.1	9	1											10	1.1006e-67	2.4754	2.0034	17.871	10	4.9099	1.5511	41.033	10	1.9463	0.8978	20.12	10
66	5974;6926			ENSMUSP00000001226;ENSMUSP00000138598;ENSMUSP00000105320;ENSMUSP00000052181	ENSMUSP00000001226;ENSMUSP00000138598;ENSMUSP00000105320;ENSMUSP00000052181	2;2;2;2	2;2;2;2	2;2;2;2	>ENSMUSP00000001226 pep:novel chromosome:GRCm38:15:78899768:78912047:1 gene:ENSMUSG00000022436 transcript:ENSMUST00000001226 gene_biotype:protein_coding transcript_biotype:protein_coding;>ENSMUSP00000138598 pep:known chromosome:GRCm38:15:78899768:78912051:		4	2	2	2	2	2	2	2.9	2.9	2.9	74.172	680	4.67				2		1							3	1.3559e-05	1.162	1.2826	6.2135	3	2.0283	0.89045	25.439	3	1.6028	0.76146	12.428	3
67	5258;12197			ENSMUSP00000001242	ENSMUSP00000001242	2	2	2	>ENSMUSP00000001242 pep:known chromosome:GRCm38:10:78162067:78169768:-1 gene:ENSMUSG00000053329 transcript:ENSMUST00000001242 gene_biotype:protein_coding transcript_biotype:protein_coding		1	2	2	2	2	2	2	18.8	18.8	18.8	28.09	266	8.5							1	1	1	1			4	3.1017e-06	1.1464	0.94784	11.994	4	1.7701	0.63204	21.551	4	1.1494	0.53196	15.202	4
68	528;1777;2437;6818;9558;11014			ENSMUSP00000001258;ENSMUSP00000108662;ENSMUSP00000108658;ENSMUSP00000108661;ENSMUSP00000125830	ENSMUSP00000001258;ENSMUSP00000108662;ENSMUSP00000108658;ENSMUSP00000108661	6;6;6;6;1	6;6;6;6;1	6;6;6;6;1	>ENSMUSP00000001258 pep:known chromosome:GRCm38:17:56303321:56323486:1 gene:ENSMUSG00000001228 transcript:ENSMUST00000001258 gene_biotype:protein_coding transcript_biotype:protein_coding;>ENSMUSP00000108662 pep:known chromosome:GRCm38:17:56304348:56323486:		5	6	6	6	6	6	6	11.8	11.8	11.8	88.303	782	6.17	1			1	1		1	1				1	6	1.6671e-18	1.3285	1.3478	14.337	5	6.457	2.974	19.108	5	4.4659	2.1663	17.489	5
69	406;557;2633;6831;6914;10445			ENSMUSP00000109312;ENSMUSP00000001331;ENSMUSP00000129494	ENSMUSP00000109312;ENSMUSP00000001331	6;6;2	6;6;2	6;6;2	>ENSMUSP00000109312 pep:known chromosome:GRCm38:15:102331709:102338139:1 gene:ENSMUSG00000001285 transcript:ENSMUST00000113682 gene_biotype:protein_coding transcript_biotype:protein_coding;>ENSMUSP00000001331 pep:novel chromosome:GRCm38:15:102331750:102337		3	6	6	6	6	6	6	23.2	23.2	23.2	42.722	380	7.75	1	1				1			2		1	2	8	4.0362e-11	0.98736	1.0612	24.169	8	2.2359	0.90704	19.317	8	1.9562	0.94465	12.475	8
71	1368;4969;8274;9135;12735			ENSMUSP00000101669;ENSMUSP00000001365	ENSMUSP00000101669;ENSMUSP00000001365	5;5	5;5	5;5	>ENSMUSP00000101669 pep:known chromosome:GRCm38:4:129189760:129219607:1 gene:ENSMUSG00000028811 transcript:ENSMUST00000106054 gene_biotype:protein_coding transcript_biotype:protein_coding;>ENSMUSP00000001365 pep:known chromosome:GRCm38:4:129189795:12921960		2	5	5	5	5	5	5	11.5	11.5	11.5	63.001	564	3	3	2									1		6	3.4373e-20	0.95462	0.74216	12.777	6	3.4034	1.1337	12.709	6	3.571	1.5651	15.852	6
72	571;9913			ENSMUSP00000001412;ENSMUSP00000128323;ENSMUSP00000125872	ENSMUSP00000001412;ENSMUSP00000128323;ENSMUSP00000125872	2;2;2	2;2;2	2;2;2	>ENSMUSP00000001412 pep:known chromosome:GRCm38:6:3498393:3603531:1 gene:ENSMUSG00000001376 transcript:ENSMUST00000001412 gene_biotype:protein_coding transcript_biotype:protein_coding;>ENSMUSP00000128323 pep:known chromosome:GRCm38:6:3498393:3601110:1 gene		3	2	2	2	2	2	2	2.4	2.4	2.4	111.17	964	6.5						1	1						2	0.00081483	1.4248	1.3005	13.233	2	2.8103	1.17	23.199	2	1.9716	1.0182	27.895	2
73	770;3439;4044;4659;12462;13047			ENSMUSP00000001416;ENSMUSP00000117231;ENSMUSP00000019287	ENSMUSP00000001416	6;2;2	6;2;2	6;2;2	>ENSMUSP00000001416 pep:known chromosome:GRCm38:18:36766530:36783205:-1 gene:ENSMUSG00000001380 transcript:ENSMUST00000001416 gene_biotype:protein_coding transcript_biotype:protein_coding		3	6	6	6	6	6	6	14.5	14.5	14.5	57.432	509	1.86	3	3		1									7	9.4407e-27	0.71509	0.73504	43.043	7	2.6679	1.0936	24.581	7	3.4429	1.6688	23.995	7
74	2721;7112;12394			ENSMUSP00000085581;ENSMUSP00000001439	ENSMUSP00000085581;ENSMUSP00000001439	3;3	3;3	3;3	>ENSMUSP00000085581 pep:known chromosome:GRCm38:2:164769898:164772907:1 gene:ENSMUSG00000001403 transcript:ENSMUST00000088248 gene_biotype:protein_coding transcript_biotype:protein_coding;>ENSMUSP00000001439 pep:novel chromosome:GRCm38:2:164769903:16477882		2	3	3	3	3	3	3	31.3	31.3	31.3	19.606	179	4.33				2	1								3	1.964e-27	1.3867	1.1041	44.657	3	6.0488	2.6198	31.833	3	5.9199	2.6424	27.354	3
75	608;919;1951;2012;2100;3092;3393;4961;5059;5192;7515;7516;7698;8271;8556;9892;10335;10705;11350;12381	18	395	ENSMUSP00000001452;ENSMUSP00000131113;ENSMUSP00000126109;ENSMUSP00000130616;ENSMUSP00000131250	ENSMUSP00000001452;ENSMUSP00000131113;ENSMUSP00000126109;ENSMUSP00000130616	20;19;19;13;1	20;19;19;13;1	20;19;19;13;1	>ENSMUSP00000001452 pep:known chromosome:GRCm38:3:88297116:88321767:1 gene:ENSMUSG00000001416 transcript:ENSMUST00000001452 gene_biotype:protein_coding transcript_biotype:protein_coding;>ENSMUSP00000131113 pep:putative chromosome:GRCm38:3:88297188:88321507		5	20	20	20	20	20	20	43.5	43.5	43.5	60.629	545	4.41	6	7	3	4	9	4		2	1	1	1	1	39	4.7457e-200	0.79311	0.79896	28.634	38	2.6008	1.0728	28.588	38	3.1478	1.4196	16.757	38
76	1256;1894;2214;3152;7058;7954;8720;8811;8905;9417;9465;10064;11529;11593;11832			ENSMUSP00000001460;ENSMUSP00000128737;ENSMUSP00000127317	ENSMUSP00000001460;ENSMUSP00000128737	15;9;1	15;9;1	15;9;1	>ENSMUSP00000001460 pep:known chromosome:GRCm38:6:28480348:28888832:1 gene:ENSMUSG00000001424 transcript:ENSMUST00000001460 gene_biotype:protein_coding transcript_biotype:protein_coding;>ENSMUSP00000128737 pep:putative chromosome:GRCm38:6:28480359:28935162		3	15	15	15	15	15	15	19.7	19.7	19.7	102.09	910	4.7	4	3	1	3	6	1	2		1			2	23	2.8101e-90	0.93786	0.9631	21.201	23	2.4732	1.0691	20.909	23	2.4861	1.1963	65.415	23
77	3085;4025;5727;6586;7023;7501;8692;8693;9909;10042;11032;11621;11944;12271;12333;12775;13093	19;20	219;564	ENSMUSP00000001479	ENSMUSP00000001479	17	17	17	>ENSMUSP00000001479 pep:known chromosome:GRCm38:11:97159714:97187881:-1 gene:ENSMUSG00000001440 transcript:ENSMUST00000001479 gene_biotype:protein_coding transcript_biotype:protein_coding		1	17	17	17	17	17	17	23.4	23.4	23.4	97.183	876	5.82	1	2	5	12	4	2	3		4		2	4	39	4.5789e-166	0.98696	1.0056	29.122	39	2.8653	1.1105	29.5	39	2.6995	1.2697	27.357	39
78	179;1286;4047;11673			ENSMUSP00000001480;ENSMUSP00000128169;ENSMUSP00000127801;ENSMUSP00000130445	ENSMUSP00000001480;ENSMUSP00000128169;ENSMUSP00000127801	4;4;3;1	4;4;3;1	4;4;3;1	>ENSMUSP00000001480 pep:known chromosome:GRCm38:11:97205844:97280638:-1 gene:ENSMUSG00000001441 transcript:ENSMUST00000001480 gene_biotype:protein_coding transcript_biotype:protein_coding;>ENSMUSP00000128169 pep:novel chromosome:GRCm38:11:97206933:97280432		4	4	4	4	4	4	4	5.2	5.2	5.2	103.32	920	4.25			2		1	1							4	9.4399e-21	1.4143	1.1381	8.8278	4	2.7026	0.85784	18.98	4	1.7063	0.79088	10.513	4
79	8245;12724			ENSMUSP00000001485	ENSMUSP00000001485	2	2	2	>ENSMUSP00000001485 pep:known chromosome:GRCm38:11:97041560:97049213:1 gene:ENSMUSG00000001445 transcript:ENSMUST00000001485 gene_biotype:protein_coding transcript_biotype:protein_coding		1	2	2	2	2	2	2	14.5	14.5	14.5	29.395	262	5.5				1			1						2	0.21336	0.81378	0.65649	7.6143	2	2.319	0.76894	7.1641	2	2.6858	1.2642	8.7222	2
80	553;2781;2782;3335;3336;5426;5889;7243;7530;8322;8477;12755			ENSMUSP00000001513	ENSMUSP00000001513	12	3	3	>ENSMUSP00000001513 pep:known chromosome:GRCm38:18:67390717:67402748:1 gene:ENSMUSG00000001473 transcript:ENSMUST00000001513 gene_biotype:protein_coding transcript_biotype:protein_coding		1	12	3	3	12	3	3	36	16.8	16.8	50.09	447	6.67					1		1	1					3	1.4064e-135	0.64329	0.57344	48.577	3	2.9752	1.1531	17.557	3	4.3651	2.1556	56.203	3
81	630;4591;12721			ENSMUSP00000001544;ENSMUSP00000113596	ENSMUSP00000001544;ENSMUSP00000113596	3;3	3;3	3;3	>ENSMUSP00000001544 pep:known chromosome:GRCm38:9:38718268:38743337:1 gene:ENSMUSG00000023186 transcript:ENSMUST00000001544 gene_biotype:protein_coding transcript_biotype:protein_coding;>ENSMUSP00000113596 pep:known chromosome:GRCm38:9:38718272:38742762:1		2	3	3	3	3	3	3	5	5	5	87.142	793	7.67						2					1		3	3.0957e-11	2.5587	2.0377	22.064	3	2.7219	1.0997	26.329	3	1.559	0.73039	0.9948	3
82	321;554;1770;2781;2782;3335;3336;5008;5149;5203;5424;5889;6306;7242;7533;7534;7805;8322;8477;9265;9586;10334;12756	21;22;23;24;25;26;27;28;29	73;147;164;233;267;323;330;363;388	ENSMUSP00000001566	ENSMUSP00000001566	23	5	4	>ENSMUSP00000001566 pep:known chromosome:GRCm38:17:35833926:35838306:-1 gene:ENSMUSG00000001525 transcript:ENSMUST00000001566 gene_biotype:protein_coding transcript_biotype:protein_coding		1	23	5	4	23	5	4	62.2	13.5	10.1	49.67	444	7.1	4	3	3	1	4	3	3	2	3	4	6	5	41	0	1.2341	0.98963	23.058	41	3.3304	1.0759	19.934	41	2.6368	1.1794	14.773	41
84	3235;6923;6981;11580;11859			ENSMUSP00000001620;ENSMUSP00000130216	ENSMUSP00000001620;ENSMUSP00000130216	5;5	5;5	3;3	>ENSMUSP00000001620 pep:known chromosome:GRCm38:3:34020079:34069342:1 gene:ENSMUSG00000027680 transcript:ENSMUST00000001620 gene_biotype:protein_coding transcript_biotype:protein_coding;>ENSMUSP00000130216 pep:known chromosome:GRCm38:3:34020079:34069342:1		2	5	5	3	5	5	3	7.2	7.2	4.9	76.221	677	4.6	3							1				1	5	9.4451e-07	1.3636	1.4403	29.745	5	3.3651	1.516	35.042	5	2.4827	1.1572	15.342	5
85	3621;5962;6270;6773			ENSMUSP00000001631;ENSMUSP00000104262	ENSMUSP00000001631;ENSMUSP00000104262	4;2	4;2	4;2	>ENSMUSP00000001631 pep:known chromosome:GRCm38:11:69881567:69895539:-1 gene:ENSMUSG00000001588 transcript:ENSMUST00000001631 gene_biotype:protein_coding transcript_biotype:protein_coding;>ENSMUSP00000104262 pep:known chromosome:GRCm38:11:69881567:69890331		2	4	4	4	4	4	4	11.1	11.1	11.1	81.703	740	7		1		1				1	1			1	5	3.1452e-27	1.5824	1.4459	12.648	5	2.5249	1.2438	15.867	5	1.7179	0.8074	22.553	5
87	2054;3302;6544;9691;11905;11907;11985;12615			ENSMUSP00000001724;ENSMUSP00000114149	ENSMUSP00000001724	8;2	8;2	8;2	>ENSMUSP00000001724 pep:known chromosome:GRCm38:1:121553835:121567989:-1 gene:ENSMUSG00000001674 transcript:ENSMUST00000001724 gene_biotype:protein_coding transcript_biotype:protein_coding		2	8	8	8	8	8	8	17.3	17.3	17.3	74.18	660	6.89	1			1	1	1		2	2			1	9	2.3778e-23	1.5429	1.1429	17.028	9	5.7275	1.8836	32.603	9	3.7064	1.6513	18.364	9
88	613;8911;12302			ENSMUSP00000001757	ENSMUSP00000001757	3	3	3	>ENSMUSP00000001757 pep:known chromosome:GRCm38:13:38645698:38659028:-1 gene:ENSMUSG00000001707 transcript:ENSMUST00000001757 gene_biotype:protein_coding transcript_biotype:protein_coding		1	3	3	3	3	3	3	27	27	27	19.859	174	8.33						1		1			1		3	0.0010521	0.60754	0.59172	11.048	3	2.1394	0.95702	4.6293	3	3.2498	1.5511	8.1631	3
89	3020;9816			ENSMUSP00000001780;ENSMUSP00000122222	ENSMUSP00000001780;ENSMUSP00000122222	2;2	2;2	2;2	>ENSMUSP00000001780 pep:known chromosome:GRCm38:12:112653821:112674276:-1 gene:ENSMUSG00000001729 transcript:ENSMUST00000001780 gene_biotype:protein_coding transcript_biotype:protein_coding;>ENSMUSP00000122222 pep:novel chromosome:GRCm38:12:112654673:11267		2	2	2	2	2	2	2	5.2	5.2	5.2	55.707	480	7		1										1	2	9.507e-09	2.5012	2.0034	6.0381	2	7.2767	2.2902	12.433	2	2.6906	1.2395	9.5785	2
90	959;9513			ENSMUSP00000001802	ENSMUSP00000001802	2	2	2	>ENSMUSP00000001802 pep:known chromosome:GRCm38:11:101070012:101077672:1 gene:ENSMUSG00000001751 transcript:ENSMUST00000001802 gene_biotype:protein_coding transcript_biotype:protein_coding		1	2	2	2	2	2	2	3.4	3.4	3.4	82.595	739	8.5					1	1					1	1	4	9.6518e-05	1.5131	1.5728	18.173	4	2.0927	0.72823	17.183	4	1.1617	0.55662	15.885	4
91	407;573;1872;1876;2528;2878;3208;3210;3891;5435;6113;7747;8003;9599;9719;9732;9782;11305			ENSMUSP00000001809;ENSMUSP00000050792;ENSMUSP00000066639;ENSMUSP00000096701;ENSMUSP00000117063;ENSMUSP00000047756;ENSMUSP00000108993	ENSMUSP00000001809;ENSMUSP00000050792	18;9;7;3;3;1;1	18;9;7;3;3;1;1	12;6;2;0;3;1;1	>ENSMUSP00000001809 pep:known chromosome:GRCm38:15:36595661:36608973:-1 gene:ENSMUSG00000022283 transcript:ENSMUST00000001809 gene_biotype:protein_coding transcript_biotype:protein_coding;>ENSMUSP00000050792 pep:known chromosome:GRCm38:17:9666497:9669704:-		7	18	18	12	18	18	12	29.2	29.2	18.7	70.67	636	6.08	3	4	2	7	6	3	2		1	2	1	7	38	3.5487e-260	0.94331	0.75102	46.341	37	3.364	1.0944	37.024	37	3.384	1.6012	93.33	37
93	478;2800;7414;10283;11169			ENSMUSP00000001825	ENSMUSP00000001825	5	5	5	>ENSMUSP00000001825 pep:known chromosome:GRCm38:9:18292267:18314000:1 gene:ENSMUSG00000001774 transcript:ENSMUST00000001825 gene_biotype:protein_coding transcript_biotype:protein_coding		1	5	5	5	5	5	5	19.9	19.9	19.9	37.35	331	7.1			1	1	1		3	1	1	1	1		10	3.7162e-11	1.1032	1.09	34.112	10	3.5926	1.3925	19.582	10	3.0805	1.3776	15.911	10
94	3277;3479;3574;4492;8582;8583;8887;11416			ENSMUSP00000001834	ENSMUSP00000001834	8	8	8	>ENSMUSP00000001834 pep:known chromosome:GRCm38:10:85938637:85957823:-1 gene:ENSMUSG00000001783 transcript:ENSMUST00000001834 gene_biotype:protein_coding transcript_biotype:protein_coding		1	8	8	8	8	8	8	21	21	21	55.249	505	7.3	1	1		2			1	1			1	3	10	3.6916e-19	0.94301	0.88068	60.706	10	2.6588	0.9401	36.578	10	2.3891	1.0694	76.821	10
95	7615;10171			ENSMUSP00000001836	ENSMUSP00000001836	2	2	2	>ENSMUSP00000001836 pep:known chromosome:GRCm38:10:85871831:85889096:1 gene:ENSMUSG00000001785 transcript:ENSMUST00000001836 gene_biotype:protein_coding transcript_biotype:protein_coding		1	2	2	2	2	2	2	7.6	7.6	7.6	55.586	501	6				1				1					2	2.4151e-37	2.539	2.1949	19.06	2	7.7668	3.4187	54.068	2	3.059	1.5597	18.497	2
96	4264;9636			ENSMUSP00000001845;ENSMUSP00000117951;ENSMUSP00000103831	ENSMUSP00000001845;ENSMUSP00000117951;ENSMUSP00000103831	2;2;2	2;2;2	2;2;2	>ENSMUSP00000001845 pep:known chromosome:GRCm38:7:30186942:30195164:-1 gene:ENSMUSG00000001794 transcript:ENSMUST00000001845 gene_biotype:protein_coding transcript_biotype:protein_coding;>ENSMUSP00000117951 pep:known chromosome:GRCm38:7:30190049:30194150:-		3	2	2	2	2	2	2	11.2	11.2	11.2	28.406	268	2.5		1	1										2	4.4329e-05	2.0059	1.9491	0.83608	2	3.0356	1.1992	23.584	2	1.4876	0.75268	18.615	2
98	5301			ENSMUSP00000001974;ENSMUSP00000105389;ENSMUSP00000105390;ENSMUSP00000135510	ENSMUSP00000001974;ENSMUSP00000105389;ENSMUSP00000105390;ENSMUSP00000135510	1;1;1;1	1;1;1;1	1;1;1;1	>ENSMUSP00000001974 pep:known chromosome:GRCm38:8:84688866:84699808:1 gene:ENSMUSG00000001909 transcript:ENSMUST00000001974 gene_biotype:protein_coding transcript_biotype:protein_coding;>ENSMUSP00000105389 pep:known chromosome:GRCm38:8:84689247:84699787:1		4	1	1	1	1	1	1	2.3	2.3	2.3	72.372	663	9									2				2	0.00047254	0.88425	0.96584	4.2847	2	2.965	1.3624	2.9575	2	3.4552	1.6211	13.44	2
99	878;3486;3601;5555;5649;5806;5900;5958;7708;8030;8124;8981;9021;9030;9049;9055;9834;11678;12511;13089	30	410	ENSMUSP00000001989;ENSMUSP00000086626;ENSMUSP00000111560	ENSMUSP00000001989;ENSMUSP00000086626	20;20;5	20;20;5	20;20;5	>ENSMUSP00000001989 pep:known chromosome:GRCm38:X:20662898:20683179:1 gene:ENSMUSG00000001924 transcript:ENSMUST00000001989 gene_biotype:protein_coding transcript_biotype:protein_coding;>ENSMUSP00000086626 pep:known chromosome:GRCm38:X:20658326:20683179:1		3	20	20	20	20	20	20	27.1	27.1	27.1	117.81	1058	6.55	8	4	1		5	3	7	5	4	3	4	5	49	1.4659e-199	1.2142	0.97596	56.084	48	2.9764	1.0033	84.409	48	2.4582	1.1081	24.604	48
100	767;7846;10716			ENSMUSP00000002043;ENSMUSP00000122736;ENSMUSP00000102478;ENSMUSP00000117127	ENSMUSP00000002043;ENSMUSP00000122736;ENSMUSP00000102478;ENSMUSP00000117127	3;3;3;2	3;3;3;2	3;3;3;2	>ENSMUSP00000002043 pep:known chromosome:GRCm38:11:106197408:106216344:-1 gene:ENSMUSG00000078622 transcript:ENSMUST00000002043 gene_biotype:protein_coding transcript_biotype:protein_coding;>ENSMUSP00000122736 pep:known chromosome:GRCm38:11:106201618:10620		4	3	3	3	3	3	3	7.7	7.7	7.7	55.843	483	8.33						1		1			1		3	5.033e-09	0.85844	0.73542	7.6987	3	3.2351	0.94826	6.2003	3	3.5775	1.5694	15.608	3
102	1634;4915;8915;9964			ENSMUSP00000002064;ENSMUSP00000116825;ENSMUSP00000118278;ENSMUSP00000106019	ENSMUSP00000002064;ENSMUSP00000116825;ENSMUSP00000118278;ENSMUSP00000106019	4;2;2;2	4;2;2;2	4;2;2;2	>ENSMUSP00000002064 pep:known chromosome:GRCm38:2:127070667:127097084:1 gene:ENSMUSG00000001999 transcript:ENSMUST00000002064 gene_biotype:protein_coding transcript_biotype:protein_coding;>ENSMUSP00000116825 pep:known chromosome:GRCm38:2:127080277:12709214		4	4	4	4	4	4	4	15.9	15.9	15.9	33.524	295	3.75	1	1		1				1					4	4.4367e-12	0.96764	0.9815	3.7391	4	2.3787	0.95686	21.382	4	2.1767	1.087	20.341	4
103	2453;2454;8336;8449;11954;12864			ENSMUSP00000131386;ENSMUSP00000002090	ENSMUSP00000131386;ENSMUSP00000002090	6;6	6;6	6;6	>ENSMUSP00000131386 pep:known chromosome:GRCm38:X:73787028:73790824:1 gene:ENSMUSG00000002014 transcript:ENSMUST00000166518 gene_biotype:protein_coding transcript_biotype:protein_coding;>ENSMUSP00000002090 pep:known chromosome:GRCm38:X:73787062:73790826:1		2	6	6	6	6	6	6	32.4	32.4	32.4	19.007	173	6.73	2	2			2			2	2	4	1		15	1.0474e-68	1.0954	0.85097	22.635	15	2.9506	0.93571	12.657	15	2.6479	1.1209	19.565	15
104	2307;11867	31	94	ENSMUSP00000002091	ENSMUSP00000002091	2	2	2	>ENSMUSP00000002091 pep:known chromosome:GRCm38:X:73686178:73716175:-1 gene:ENSMUSG00000002015 transcript:ENSMUST00000002091 gene_biotype:protein_coding transcript_biotype:protein_coding		1	2	2	2	2	2	2	11	11	11	27.956	245	6.33		1						1	1				3	0.021869	1.1284	1.0034	30.801	3	1.8923	0.73082	73.164	3	1.1727	0.58879	41.002	3
105	1744;8412			ENSMUSP00000002121	ENSMUSP00000002121	2	2	2	>ENSMUSP00000002121 pep:known chromosome:GRCm38:11:78206746:78245987:-1 gene:ENSMUSG00000002052 transcript:ENSMUST00000002121 gene_biotype:protein_coding transcript_biotype:protein_coding		1	2	2	2	2	2	2	1.4	1.4	1.4	199.08	1726	7.5							1	1					2	7.1325e-05	1.7324	1.7904	2.4422	2	3.4789	1.5848	31.791	2	2.1835	1.0937	8.4645	2
107	1287;3808;5628;5805;6554;7813;9127;10808			ENSMUSP00000002171;ENSMUSP00000071054;ENSMUSP00000107068;ENSMUSP00000121688	ENSMUSP00000002171;ENSMUSP00000071054;ENSMUSP00000107068	8;8;8;3	8;8;8;3	8;8;8;3	>ENSMUSP00000002171 pep:novel chromosome:GRCm38:2:91054055:91066369:1 gene:ENSMUSG00000002102 transcript:ENSMUST00000002171 gene_biotype:protein_coding transcript_biotype:protein_coding;>ENSMUSP00000071054 pep:known chromosome:GRCm38:2:91054009:91059432:1		4	8	8	8	8	8	8	22.2	22.2	22.2	50.395	451	3.1	4	3		1	1							1	10	1.3291e-111	1.1145	0.95746	10.3	10	3.6317	1.1153	9.8609	10	2.6284	1.2651	9.1818	10
108	596;3117;7598;11816;13046			ENSMUSP00000110574;ENSMUSP00000110584;ENSMUSP00000138764;ENSMUSP00000138363;ENSMUSP00000120459;ENSMUSP00000110577;ENSMUSP00000138297;ENSMUSP00000002176;ENSMUSP00000097996;ENSMUSP00000130829;ENSMUSP00000138355;ENSMUSP00000138795;ENSMUSP00000138359;ENSMUSP00000110573;ENSMUSP00000138694;ENSMUSP00000138666;ENSMUSP00000138769;ENSMUSP00000138785	ENSMUSP00000110574;ENSMUSP00000110584;ENSMUSP00000138764;ENSMUSP00000138363;ENSMUSP00000120459;ENSMUSP00000110577;ENSMUSP00000138297;ENSMUSP00000002176;ENSMUSP00000097996;ENSMUSP00000130829;ENSMUSP00000138355;ENSMUSP00000138795;ENSMUSP00000138359;ENSMUSP00000110573;ENSMUSP00000138694;ENSMUSP00000138666	5;5;5;5;5;5;5;5;5;5;5;5;5;3;3;3;2;1	5;5;5;5;5;5;5;5;5;5;5;5;5;3;3;3;2;1	4;4;4;4;4;4;4;4;4;4;4;4;4;2;2;2;2;1	>ENSMUSP00000110574 pep:known chromosome:GRCm38:2:6539705:6884996:-1 gene:ENSMUSG00000002107 transcript:ENSMUST00000114924 gene_biotype:protein_coding transcript_biotype:protein_coding;>ENSMUSP00000110584 pep:known chromosome:GRCm38:2:6541869:6884996:-1 ge		18	5	5	4	5	5	4	11.8	11.8	9.9	56.327	526	8.4		1						2				2	5	5.2225e-22	1.8255	1.9244	114.65	5	2.6004	1.125	108.86	5	1.4292	0.60374	12.268	5
110	706;1679;2759;6832;9329;11830;11929;12105			ENSMUSP00000002198	ENSMUSP00000002198	8	8	8	>ENSMUSP00000002198 pep:known chromosome:GRCm38:11:4160350:4182541:1 gene:ENSMUSG00000002129 transcript:ENSMUST00000002198 gene_biotype:protein_coding transcript_biotype:protein_coding		1	8	8	8	8	8	8	15.3	15.3	15.3	88.544	791	7.17		1		1	2	1		3	2	1		1	12	5.1878e-51	1.3712	1.046	20.511	12	2.8563	0.97978	15.658	12	2.1992	1.0072	13.479	12
111	294;2357;4944;11494			ENSMUSP00000002274	ENSMUSP00000002274	4	4	4	>ENSMUSP00000002274 pep:known chromosome:GRCm38:7:44572432:44586862:1 gene:ENSMUSG00000002204 transcript:ENSMUST00000002274 gene_biotype:protein_coding transcript_biotype:protein_coding		1	4	4	4	4	4	4	17.7	17.7	17.7	45.544	419	6.67	1	2									1	2	6	1.3418e-92	0.91789	0.8401	17.598	6	2.2165	0.78876	48.117	6	2.1786	0.99585	51.361	6
112	2652;2739;7621;8714;9111;10002;10960;12349;12491			ENSMUSP00000002289;ENSMUSP00000045208	ENSMUSP00000002289;ENSMUSP00000045208	9;5	9;5	9;5	>ENSMUSP00000002289 pep:known chromosome:GRCm38:14:101653967:101696124:1 gene:ENSMUSG00000022111 transcript:ENSMUST00000002289 gene_biotype:protein_coding transcript_biotype:protein_coding;>ENSMUSP00000045208 pep:known chromosome:GRCm38:9:64235201:64236362		2	9	9	9	9	9	9	52.2	52.2	52.2	26.151	230	5.29	4	1		1		2	3	1			1	1	14	1.3928e-61	0.99787	0.87538	27.867	13	3.0291	1.1084	25.756	13	2.6487	1.3165	14.08	13
114	242;4065;4075;8989			ENSMUSP00000126897;ENSMUSP00000002297;ENSMUSP00000102386;ENSMUSP00000102387;ENSMUSP00000128246;ENSMUSP00000120486	ENSMUSP00000126897;ENSMUSP00000002297;ENSMUSP00000102386;ENSMUSP00000102387;ENSMUSP00000128246	4;4;4;4;4;1	4;4;4;4;4;1	4;4;4;4;4;1	>ENSMUSP00000126897 pep:known chromosome:GRCm38:3:104794836:104818563:-1 gene:ENSMUSG00000002227 transcript:ENSMUST00000166979 gene_biotype:protein_coding transcript_biotype:protein_coding;>ENSMUSP00000002297 pep:known chromosome:GRCm38:3:104794836:1048182		6	4	4	4	4	4	4	5.6	5.6	5.6	120.97	1077	7.25			1			1		1				1	4	4.8642e-55	1.8418	1.8328	11.962	4	3.3833	1.4823	6.0636	4	1.8261	0.89759	17.601	4
115	9839;12311			ENSMUSP00000002327	ENSMUSP00000002327	2	2	2	>ENSMUSP00000002327 pep:known chromosome:GRCm38:17:28207778:28228608:1 gene:ENSMUSG00000002257 transcript:ENSMUST00000002327 gene_biotype:protein_coding transcript_biotype:protein_coding		1	2	2	2	2	2	2	5.4	5.4	5.4	73.452	630	4.5		1					1						2	9.0003e-27	2.2319	1.9775	85.289	2	6.1611	2.3361	69.715	2	1.9669	0.95063	16.376	2
116	1267;4083			ENSMUSP00000002403	ENSMUSP00000002403	2	2	2	>ENSMUSP00000002403 pep:known chromosome:GRCm38:14:55739022:55745690:-1 gene:ENSMUSG00000002332 transcript:ENSMUST00000002403 gene_biotype:protein_coding transcript_biotype:protein_coding		1	2	2	2	2	2	2	11.5	11.5	11.5	34.005	313	4.5			1			1							2	2.2616e-27	2.6303	2.1084	3.7884	2	2.5124	0.8372	3.9464	2	1.0363	0.49448	5.8807	2
117	851;9972;11402			ENSMUSP00000002445	ENSMUSP00000002445	3	3	3	>ENSMUSP00000002445 pep:known chromosome:GRCm38:17:56673225:56711769:1 gene:ENSMUSG00000002372 transcript:ENSMUST00000002445 gene_biotype:protein_coding transcript_biotype:protein_coding		1	3	3	3	3	3	3	6.9	6.9	6.9	52.572	491	6.33	1					1						1	3	3.8185e-07	1.5972	1.1905	36.151	3	3.5049	1.0606	46.366	3	2.1316	1.0044	16.245	3
118	4681;10547			ENSMUSP00000002452	ENSMUSP00000002452	2	2	2	>ENSMUSP00000002452 pep:known chromosome:GRCm38:17:56717762:56724248:1 gene:ENSMUSG00000002379 transcript:ENSMUST00000002452 gene_biotype:protein_coding transcript_biotype:protein_coding		1	2	2	2	2	2	2	25.2	25.2	25.2	15.115	143	8.5						1					1		2	2.0016e-06	1.8203	1.4299	14.41	2	2.5813	0.76175	6.7229	2	1.3073	0.5833	1.4602	2
119	419;2231;5985;8377			ENSMUSP00000002529;ENSMUSP00000121340	ENSMUSP00000002529;ENSMUSP00000121340	4;4	4;4	4;4	>ENSMUSP00000002529 pep:known chromosome:GRCm38:2:181601319:181655660:1 gene:ENSMUSG00000002455 transcript:ENSMUST00000002529 gene_biotype:protein_coding transcript_biotype:protein_coding;>ENSMUSP00000121340 pep:known chromosome:GRCm38:2:181601316:18165565		2	4	4	4	4	4	4	5.1	5.1	5.1	106.72	941	5.5	1			1				1	1				4	8.4919e-14	1.3632	1.4784	22.611	4	3.435	1.6613	23.976	4	2.041	1.0492	15.481	4
120	7101;8071;8442			ENSMUSP00000002551	ENSMUSP00000002551	3	3	3	>ENSMUSP00000002551 pep:known chromosome:GRCm38:18:10617796:10628230:1 gene:ENSMUSG00000002477 transcript:ENSMUST00000002551 gene_biotype:protein_coding transcript_biotype:protein_coding		1	3	3	3	3	3	3	37.8	37.8	37.8	13.281	119	5.4				2	1		2						5	7.9492e-26	0.96382	0.76898	9.8829	5	2.4705	0.80014	13.796	5	2.5266	1.0718	12.197	5
121	988;3889;6241;9109;12266	32	295	ENSMUSP00000002599;ENSMUSP00000098096	ENSMUSP00000002599;ENSMUSP00000098096	5;4	5;4	5;4	>ENSMUSP00000002599 pep:known chromosome:GRCm38:15:76070184:76080946:-1 gene:ENSMUSG00000002524 transcript:ENSMUST00000002599 gene_biotype:protein_coding transcript_biotype:protein_coding;>ENSMUSP00000098096 pep:known chromosome:GRCm38:15:76070184:76080946		2	5	5	5	5	5	5	16.6	16.6	16.6	58.544	547	8	1	2									1	4	8	1.8714e-54	2.3155	2.0734	36.385	8	5.0823	1.8586	35.872	8	2.2179	1.0559	19.932	8
122	176;209;704;863;1494;1746;2126;3070;3094;3155;3660;5084;5645;6337;7454;7673;7878;8343;8834;8886;8909;9777;10010;10299;10884;11351;12024	33	261	ENSMUSP00000002640;ENSMUSP00000077573	ENSMUSP00000002640;ENSMUSP00000077573	27;22	27;22	27;22	>ENSMUSP00000002640 pep:known chromosome:GRCm38:12:40059773:40134228:-1 gene:ENSMUSG00000002565 transcript:ENSMUST00000002640 gene_biotype:protein_coding transcript_biotype:protein_coding;>ENSMUSP00000077573 pep:known chromosome:GRCm38:12:40059769:40134183		2	27	27	27	27	27	27	49.7	49.7	49.7	80.253	715	6.51	13	4	2	4	3			4	3	3	6	11	53	5.5485e-301	3.1563	2.5423	25.208	52	2.1956	0.68779	23.956	52	0.67264	0.29806	22.825	52
123	1830;3894;6344;9019;9173;10096;10569			ENSMUSP00000002678	ENSMUSP00000002678	7	7	7	>ENSMUSP00000002678 pep:known chromosome:GRCm38:7:25687002:25705077:1 gene:ENSMUSG00000002603 transcript:ENSMUST00000002678 gene_biotype:protein_coding transcript_biotype:protein_coding		1	7	7	7	7	7	7	22.1	22.1	22.1	44.309	390	4.75	1			4	1			2					8	1.9142e-46	2.3991	1.8946	25.33	7	5.6543	1.7972	31.602	7	2.1358	1.0056	12.438	7
125	628;1765;1910;2818;3723;4139;4507;4785;6694;6735;7573;7583;8211;8881;9924;10006;10665;11600			ENSMUSP00000002790;ENSMUSP00000129983;ENSMUSP00000126757;ENSMUSP00000128376	ENSMUSP00000002790;ENSMUSP00000129983;ENSMUSP00000126757	18;17;12;8	18;17;12;8	18;17;12;8	>ENSMUSP00000002790 pep:known chromosome:GRCm38:2:166906059:166946389:1 gene:ENSMUSG00000002718 transcript:ENSMUST00000002790 gene_biotype:protein_coding transcript_biotype:protein_coding;>ENSMUSP00000129983 pep:novel chromosome:GRCm38:2:166915180:16694579		4	18	18	18	18	18	18	21.8	21.8	21.8	110.45	971	6.07	4		1	3	5	6	1	3	1	1	2	2	29	2.3702e-133	1.1167	0.90219	27.513	29	2.6078	0.94901	22.977	29	2.6345	1.1816	28.789	29
126	11212;13104			ENSMUSP00000002818	ENSMUSP00000002818	2	2	2	>ENSMUSP00000002818 pep:known chromosome:GRCm38:11:5955693:5967780:1 gene:ENSMUSG00000002741 transcript:ENSMUST00000002818 gene_biotype:protein_coding transcript_biotype:protein_coding		1	2	2	2	2	2	2	10.6	10.6	10.6	22.314	198	5				1	1	1							3	4.0363e-07	1	1.04	19.889	3	2.0309	0.90477	27.647	3	2.3346	1.0663	10.132	3
127	3866;4195;7083;7274;7326;7627;7912;12970			ENSMUSP00000002825	ENSMUSP00000002825	8	8	8	>ENSMUSP00000002825 pep:known chromosome:GRCm38:5:135187264:135246129:1 gene:ENSMUSG00000002748 transcript:ENSMUST00000002825 gene_biotype:protein_coding transcript_biotype:protein_coding		1	8	8	8	8	8	8	7.8	7.8	7.8	170.65	1479	5.62	1	1		1		2	1	1			1		8	5.1092e-17	2.5124	2.1114	18.376	8	5.1846	1.8002	19.387	8	1.8801	0.86981	13.92	8
130	36;7887;8420			ENSMUSP00000002889	ENSMUSP00000002889	3	3	3	>ENSMUSP00000002889 pep:known chromosome:GRCm38:11:60714143:60727263:-1 gene:ENSMUSG00000002812 transcript:ENSMUST00000002889 gene_biotype:protein_coding transcript_biotype:protein_coding		1	3	3	3	3	3	3	2.8	2.8	2.8	144.8	1271	6				2	1						1		4	2.1406e-35	1.5363	1.402	28.905	4	3.0789	1.2028	27.122	4	1.8918	0.87328	9.2057	4
131	329;4059			ENSMUSP00000002891;ENSMUSP00000099729;ENSMUSP00000113057;ENSMUSP00000113653	ENSMUSP00000002891;ENSMUSP00000099729;ENSMUSP00000113057;ENSMUSP00000113653	2;2;2;2	2;2;2;2	2;2;2;2	>ENSMUSP00000002891 pep:known chromosome:GRCm38:11:60740058:60777365:-1 gene:ENSMUSG00000002814 transcript:ENSMUST00000002891 gene_biotype:protein_coding transcript_biotype:protein_coding;>ENSMUSP00000099729 pep:novel chromosome:GRCm38:11:60741891:60777265		4	2	2	2	2	2	2	2.9	2.9	2.9	112.36	1003	7					1				1				2	2.8123e-05	1.7942	1.5177	75.302	2	4.6958	1.6547	65.406	2	2.6065	1.2572	3.8279	2
134	2116;3372			ENSMUSP00000002923	ENSMUSP00000002923	2	2	2	>ENSMUSP00000002923 pep:known chromosome:GRCm38:16:38445399:38452689:-1 gene:ENSMUSG00000002844 transcript:ENSMUST00000002923 gene_biotype:protein_coding transcript_biotype:protein_coding		1	2	2	2	2	2	2	8	8	8	40.068	362	5				1	1	1							3	2.0475e-10	1.7059	1.3446	22.175	3	3.0952	1.0427	26.164	3	1.8773	0.91064	9.444	3
135	542;4887;7728			ENSMUSP00000003029	ENSMUSP00000003029	3	3	3	>ENSMUSP00000003029 pep:known chromosome:GRCm38:8:4259731:4275913:-1 gene:ENSMUSG00000002949 transcript:ENSMUST00000003029 gene_biotype:protein_coding transcript_biotype:protein_coding		1	3	3	3	3	3	3	8.4	8.4	8.4	51.091	452	7	1				1	1					1	1	5	7.0868e-13	0.80445	0.81853	20.226	5	1.8755	0.72328	16.382	5	2.0732	1.0742	15.774	5
136	12;3443;7586;8395;9101;10528;11070;11462;12546;12674			ENSMUSP00000003038;ENSMUSP00000132374;ENSMUSP00000131664	ENSMUSP00000003038	10;1;1	5;0;0	5;0;0	>ENSMUSP00000003038 pep:known chromosome:GRCm38:7:141562180:141633011:1 gene:ENSMUSG00000002957 transcript:ENSMUST00000003038 gene_biotype:protein_coding transcript_biotype:protein_coding		3	10	5	5	10	5	5	14.4	6.9	6.9	104.02	938	9.33				1			1				3	1	6	9.3602e-58	1.338	1.0857	7.8303	6	3.2466	1.0551	9.2555	6	2.3254	0.99187	6.7316	6
137	3423;5605;10115			ENSMUSP00000003044;ENSMUSP00000103508;ENSMUSP00000096078	ENSMUSP00000003044;ENSMUSP00000103508;ENSMUSP00000096078	3;3;2	3;3;2	3;3;2	>ENSMUSP00000003044 pep:known chromosome:GRCm38:7:44857141:44862925:1 gene:ENSMUSG00000002963 transcript:ENSMUST00000003044 gene_biotype:protein_coding transcript_biotype:protein_coding;>ENSMUSP00000103508 pep:known chromosome:GRCm38:7:44857139:44862650:1		3	3	3	3	3	3	3	7.3	7.3	7.3	57.214	522	8.5					1			1	1			1	4	3.4224e-06	1.4275	1.5215	49.517	4	2.5687	0.89083	68.208	4	1.9914	0.93008	24.531	4
138	1450;3680;3694;3741;4304;6959;7874;13088			ENSMUSP00000003079;ENSMUSP00000039797;ENSMUSP00000135290;ENSMUSP00000035220	ENSMUSP00000003079;ENSMUSP00000039797;ENSMUSP00000135290;ENSMUSP00000035220	8;8;5;4	8;8;5;4	8;8;5;4	>ENSMUSP00000003079 pep:known chromosome:GRCm38:12:31958476:32061235:-1 gene:ENSMUSG00000002997 transcript:ENSMUST00000003079 gene_biotype:protein_coding transcript_biotype:protein_coding;>ENSMUSP00000039797 pep:known chromosome:GRCm38:12:31958476:32061296		4	8	8	8	8	8	8	22.8	22.8	22.8	46.167	416	5.64		1		1	4	4						1	11	9.0374e-61	2.0361	1.7413	22.476	11	4.2028	1.4301	24.789	11	1.8348	0.89049	13.452	11
140	627;5823;6655;10621;11147			ENSMUSP00000003121	ENSMUSP00000003121	5	4	2	>ENSMUSP00000003121 pep:known chromosome:GRCm38:8:72161200:72183904:1 gene:ENSMUSG00000003037 transcript:ENSMUST00000003121 gene_biotype:protein_coding transcript_biotype:protein_coding		1	5	4	2	5	4	2	23.2	17.9	10.6	23.668	207	6.14				1	3	1	1				1		7	8.8486e-22	1.4434	1.5498	39.361	7	2.6702	1.1444	25.254	7	1.8467	0.86512	13.588	7
141	746;4547			ENSMUSP00000003156;ENSMUSP00000101006	ENSMUSP00000003156;ENSMUSP00000101006	2;2	2;2	2;2	>ENSMUSP00000003156 pep:known chromosome:GRCm38:10:80142315:80145818:1 gene:ENSMUSG00000003072 transcript:ENSMUST00000003156 gene_biotype:protein_coding transcript_biotype:protein_coding;>ENSMUSP00000101006 pep:known chromosome:GRCm38:10:80141457:80145813:		2	2	2	2	2	2	2	13.7	13.7	13.7	17.6	168	1	2												2	4.6303e-26	0.90798	0.84302	1.4397	2	2.0322	0.73675	5.9412	2	2.2128	0.98022	2.363	2
142	3040;13055			ENSMUSP00000003183;ENSMUSP00000122783	ENSMUSP00000003183;ENSMUSP00000122783	2;2	2;2	2;2	>ENSMUSP00000003183 pep:known chromosome:GRCm38:7:17004640:17027916:-1 gene:ENSMUSG00000003099 transcript:ENSMUST00000003183 gene_biotype:protein_coding transcript_biotype:protein_coding;>ENSMUSP00000122783 pep:novel chromosome:GRCm38:7:17004753:17027809:-		2	2	2	2	2	2	2	6	6	6	56.876	499	5.67					1	2							3	2.132e-71	0.72185	0.75447	32.753	3	2.8016	0.94745	114.26	3	3.2679	1.4335	7.7175	3
145	1360;10074			ENSMUSP00000003284;ENSMUSP00000103465;ENSMUSP00000103466	ENSMUSP00000003284;ENSMUSP00000103465;ENSMUSP00000103466	2;2;2	2;2;2	2;2;2	>ENSMUSP00000003284 pep:known chromosome:GRCm38:7:44997648:45002848:1 gene:ENSMUSG00000003184 transcript:ENSMUST00000003284 gene_biotype:protein_coding transcript_biotype:protein_coding;>ENSMUSP00000103465 pep:known chromosome:GRCm38:7:44997949:45002389:1		3	2	2	2	2	2	2	6.2	6.2	6.2	46.852	419	5			1				1						2	0.00010767	3.0662	2.5938	32.987	2	7.4603	2.6378	13.131	2	2.2795	1.1534	12.099	2
146	448;1675;4503;4665;5450;6663;7632;7965;8504;11144;12619			ENSMUSP00000003310	ENSMUSP00000003310	11	11	11	>ENSMUSP00000003310 pep:known chromosome:GRCm38:10:58446852:58494155:1 gene:ENSMUSG00000003226 transcript:ENSMUST00000003310 gene_biotype:protein_coding transcript_biotype:protein_coding		1	11	11	11	11	11	11	4.5	4.5	4.5	341.12	3053	8.25				1	2		2	3			1	3	12	3.5756e-76	1.6119	1.413	25.31	12	3.8202	1.2681	25.182	12	2.0973	1.0229	17.65	12
147	2608;8581;11422;12019;12401			ENSMUSP00000003320	ENSMUSP00000003320	5	5	5	>ENSMUSP00000003320 pep:known chromosome:GRCm38:16:20498817:20509955:1 gene:ENSMUSG00000003235 transcript:ENSMUST00000003320 gene_biotype:protein_coding transcript_biotype:protein_coding		1	5	5	5	5	5	5	9.3	9.3	9.3	80.085	717	8.67				1	1			1			1	2	6	1.6306e-11	0.68503	0.62538	24.783	6	2.2347	0.92503	24.878	6	2.9356	1.4084	10.493	6
149	503;1299;3901;6575			ENSMUSP00000131355;ENSMUSP00000003404;ENSMUSP00000131659	ENSMUSP00000131355;ENSMUSP00000003404	4;4;1	4;4;1	4;4;1	>ENSMUSP00000131355 pep:known chromosome:GRCm38:8:111154421:111259216:-1 gene:ENSMUSG00000003316 transcript:ENSMUST00000169020 gene_biotype:protein_coding transcript_biotype:protein_coding;>ENSMUSP00000003404 pep:novel chromosome:GRCm38:8:111157898:1112592		3	4	4	4	4	4	4	4.3	4.3	4.3	133.73	1175	4.5		2			1				1				4	1.0381e-22	2.0742	1.9615	18.564	4	3.775	1.5214	20.532	4	1.7411	0.80045	9.1483	4
150	1103			ENSMUSP00000003450	ENSMUSP00000003450	1	1	1	>ENSMUSP00000003450 pep:known chromosome:GRCm38:15:98645134:98662889:-1 gene:ENSMUSG00000003360 transcript:ENSMUST00000003450 gene_biotype:protein_coding transcript_biotype:protein_coding		1	1	1	1	1	1	1	1.3	1.3	1.3	95.493	819	10										2			2	0.028894	2.4315	2.1779	0.56564	2	4.3432	1.522	0.56383	2	1.7862	0.78103	0.001797	2
151	245;975;1377;2088;4310;4621;4777;8367;10116			ENSMUSP00000003459;ENSMUSP00000037819;ENSMUSP00000066948	ENSMUSP00000003459	9;1;1	9;1;1	9;1;1	>ENSMUSP00000003459 pep:known chromosome:GRCm38:11:6506548:6520958:-1 gene:ENSMUSG00000020437 transcript:ENSMUST00000003459 gene_biotype:protein_coding transcript_biotype:protein_coding		3	9	9	9	9	9	9	10.9	10.9	10.9	117.23	1024	7.36		1	1			1		5	1	1	1		11	1.6522e-32	1.432	1.5487	81.118	10	2.0587	0.89859	70.508	10	1.4835	0.69039	12.29	10
152	1815;4576;6195;8506;9903;10070;10081;10235;10585;10968;11256;11393;12603			ENSMUSP00000003461;ENSMUSP00000099090;ENSMUSP00000091041;ENSMUSP00000080569;ENSMUSP00000117323;ENSMUSP00000022480;ENSMUSP00000117505	ENSMUSP00000003461;ENSMUSP00000099090;ENSMUSP00000091041;ENSMUSP00000080569	13;13;12;12;2;1;1	13;13;12;12;2;1;1	13;13;12;12;2;1;1	>ENSMUSP00000003461 pep:known chromosome:GRCm38:11:6291633:6356642:1 gene:ENSMUSG00000020456 transcript:ENSMUST00000003461 gene_biotype:protein_coding transcript_biotype:protein_coding;>ENSMUSP00000099090 pep:known chromosome:GRCm38:11:6291666:6356578:1 ge		7	13	13	13	13	13	13	21.1	21.1	21.1	116.45	1023	5.36	1	3		5				2		1	2		14	8.5712e-118	0.78656	0.77255	36.759	14	1.7595	0.71007	14.838	14	2.1612	0.99842	52.042	14
153	1970;2241;4924;9801;12486			ENSMUSP00000110987;ENSMUSP00000003493	ENSMUSP00000110987;ENSMUSP00000003493	5;5	5;5	5;5	>ENSMUSP00000110987 pep:known chromosome:GRCm38:9:22003035:22014219:1 gene:ENSMUSG00000003402 transcript:ENSMUST00000115331 gene_biotype:protein_coding transcript_biotype:protein_coding;>ENSMUSP00000003493 pep:known chromosome:GRCm38:9:22003035:22014219:1		2	5	5	5	5	5	5	10.4	10.4	10.4	59.559	528	2.4	1	3			1								5	5.7641e-14	1.2578	1.0311	63.055	5	2.9135	1.099	56.162	5	2.1075	1.0283	8.5169	5
155	1194;1740;1760;1787;8112;8326;9222			ENSMUSP00000003521	ENSMUSP00000003521	7	7	7	>ENSMUSP00000003521 pep:known chromosome:GRCm38:7:45122388:45124389:-1 gene:ENSMUSG00000003429 transcript:ENSMUST00000003521 gene_biotype:protein_coding transcript_biotype:protein_coding		1	7	7	7	7	7	7	41.1	41.1	41.1	18.431	158	7.14	5	1	2					2	2		5	4	21	1.1066e-37	0.71025	0.67162	18.33	21	2.3986	1.0371	23.491	21	3.4084	1.5972	12.85	21
156	10223;10877;11354			ENSMUSP00000003527	ENSMUSP00000003527	3	3	3	>ENSMUSP00000003527 pep:known chromosome:GRCm38:7:28314898:28338719:-1 gene:ENSMUSG00000003435 transcript:ENSMUST00000003527 gene_biotype:protein_coding transcript_biotype:protein_coding		1	3	3	3	3	3	3	3.8	3.8	3.8	120.66	1082	7.75				1				2			1		4	6.8799e-07	1.4967	1.5415	167.73	4	2.8847	1.2784	170.48	4	2.1543	0.96688	18.234	4
157	6762;8434			ENSMUSP00000003550	ENSMUSP00000003550	2	2	2	>ENSMUSP00000003550 pep:known chromosome:GRCm38:1:172066013:172082795:-1 gene:ENSMUSG00000003458 transcript:ENSMUST00000003550 gene_biotype:protein_coding transcript_biotype:protein_coding		1	2	2	2	2	2	2	2.8	2.8	2.8	78.491	708	6.5	1											1	2	2.9705e-05	1.2333	1.1468	5.6342	2	2.1006	0.82709	17.847	2	1.5731	0.76359	3.5642	2
158	1240;2335;2824;2836;5371;6163;6569;8347;9437;10417;10697;11009;11967;12824			ENSMUSP00000003572	ENSMUSP00000003572	14	14	14	>ENSMUSP00000003572 pep:known chromosome:GRCm38:6:55038001:55079504:1 gene:ENSMUSG00000029777 transcript:ENSMUST00000003572 gene_biotype:protein_coding transcript_biotype:protein_coding		1	14	14	14	14	14	14	28.8	28.8	28.8	81.877	729	5.95	4	3	1	3				1			4	3	19	1.666e-207	0.87996	0.71488	15.829	18	3.0246	1.1595	17.698	18	3.957	1.7503	23.914	18
159	191			ENSMUSP00000003575	ENSMUSP00000003575	1	1	1	>ENSMUSP00000003575 pep:known chromosome:GRCm38:8:72135259:72153142:1 gene:ENSMUSG00000031799 transcript:ENSMUST00000003575 gene_biotype:protein_coding transcript_biotype:protein_coding		1	1	1	1	1	1	1	4.4	4.4	4.4	28.467	248	9.5									1	1			2	1.206e-05	1.0543	0.97733	2.6729	2	7.5419	2.6319	10.905	2	7.1537	3.2499	2.7215	2
161	982;2467;2773;2908;4226			ENSMUSP00000003620;ENSMUSP00000117597;ENSMUSP00000122889;ENSMUSP00000121736;ENSMUSP00000123223	ENSMUSP00000003620;ENSMUSP00000117597	5;4;2;1;1	5;4;2;1;1	5;4;2;1;1	>ENSMUSP00000003620 pep:known chromosome:GRCm38:16:18071726:18089292:-1 gene:ENSMUSG00000003526 transcript:ENSMUST00000003620 gene_biotype:protein_coding transcript_biotype:protein_coding;>ENSMUSP00000117597 pep:known chromosome:GRCm38:16:18071726:18090203		5	5	5	5	5	5	5	13.2	13.2	13.2	68.035	599	6.2	1					2	1				1		5	3.9193e-31	0.97479	0.94882	13.505	5	2.1641	0.90625	9.7307	5	2.1503	1.0467	5.0831	5
162	2521;3534;3776;9619	34	112	ENSMUSP00000003622;ENSMUSP00000123613	ENSMUSP00000003622	4;1	4;1	4;1	>ENSMUSP00000003622 pep:known chromosome:GRCm38:16:17925211:17928219:-1 gene:ENSMUSG00000003528 transcript:ENSMUST00000003622 gene_biotype:protein_coding transcript_biotype:protein_coding		2	4	4	4	4	4	4	14.5	14.5	14.5	33.931	311	9.71								3	1		1	2	7	6.6706e-13	0.91824	0.97163	26.92	7	1.4562	0.61762	25.244	7	1.3884	0.6557	36.946	7
167	951;5784			ENSMUSP00000003726;ENSMUSP00000113070;ENSMUSP00000113197;ENSMUSP00000112474;ENSMUSP00000110119;ENSMUSP00000115163;ENSMUSP00000028282;ENSMUSP00000076918;ENSMUSP00000128812	ENSMUSP00000003726;ENSMUSP00000113070;ENSMUSP00000113197;ENSMUSP00000112474;ENSMUSP00000110119;ENSMUSP00000115163;ENSMUSP00000028282;ENSMUSP00000076918;ENSMUSP00000128812	2;2;2;2;2;2;1;1;1	2;2;2;2;2;2;1;1;1	2;2;2;2;2;2;1;1;1	>ENSMUSP00000003726 pep:known chromosome:GRCm38:17:32196276:32284097:-1 gene:ENSMUSG00000024002 transcript:ENSMUST00000003726 gene_biotype:protein_coding transcript_biotype:protein_coding;>ENSMUSP00000113070 pep:known chromosome:GRCm38:17:32196274:32284109		9	2	2	2	2	2	2	1.9	1.9	1.9	156.05	1401	8.33	1											2	3	0.00017509	16.42	12.943	101.38	3	14.071	4.425	57.363	3	0.86126	0.42144	42.63	3
168	70;1490;6248;11066;12573			ENSMUSP00000119328;ENSMUSP00000121341;ENSMUSP00000101514;ENSMUSP00000003741;ENSMUSP00000126774;ENSMUSP00000134507	ENSMUSP00000119328;ENSMUSP00000121341;ENSMUSP00000101514;ENSMUSP00000003741;ENSMUSP00000126774;ENSMUSP00000134507	5;5;5;5;5;5	5;5;5;5;5;5	3;3;3;3;3;3	>ENSMUSP00000119328 pep:novel chromosome:GRCm38:4:133848052:133873039:-1 gene:ENSMUSG00000003644 transcript:ENSMUST00000137486 gene_biotype:protein_coding transcript_biotype:protein_coding;>ENSMUSP00000121341 pep:putative chromosome:GRCm38:4:133847825:1338		6	5	5	3	5	5	3	10.8	10.8	6.2	83.676	741	7.6					1	1		2			1		5	1.3555e-21	2.4085	1.8769	24.14	5	4.2487	1.3454	22.449	5	1.6044	0.79134	15.214	5
169	8741;10175			ENSMUSP00000003759;ENSMUSP00000134189;ENSMUSP00000134159	ENSMUSP00000003759;ENSMUSP00000134189;ENSMUSP00000134159	2;1;1	2;1;1	2;1;1	>ENSMUSP00000003759 pep:known chromosome:GRCm38:2:127240938:127247816:-1 gene:ENSMUSG00000003662 transcript:ENSMUST00000003759 gene_biotype:protein_coding transcript_biotype:protein_coding;>ENSMUSP00000134189 pep:putative chromosome:GRCm38:2:127242620:1272		3	2	2	2	2	2	2	9.1	9.1	9.1	37.632	339	9.5							1					1	2	2.1247e-18	0.54539	0.49894	130.13	2	1.3894	0.5254	128.83	2	2.4975	1.2033	1.8502	2
171	2630;6997;9837;12128			ENSMUSP00000003906;ENSMUSP00000105376;ENSMUSP00000120609	ENSMUSP00000003906;ENSMUSP00000105376	4;4;1	4;4;1	4;4;1	>ENSMUSP00000003906 pep:known chromosome:GRCm38:8:84856989:84869257:1 gene:ENSMUSG00000003808 transcript:ENSMUST00000003906 gene_biotype:protein_coding transcript_biotype:protein_coding;>ENSMUSP00000105376 pep:novel chromosome:GRCm38:8:84857017:84869257:1		3	4	4	4	4	4	4	11.8	11.8	11.8	57.598	508	3.75	2					1	1						4	1.3453e-39	0.90937	0.68446	11.031	4	3.2399	1.029	9.8329	4	3.3936	1.5758	11.015	4
173	1124;1602;3009;3022;3672;3998;4845;6115;11530			ENSMUSP00000003912	ENSMUSP00000003912	9	9	9	>ENSMUSP00000003912 pep:known chromosome:GRCm38:8:84841850:84846934:-1 gene:ENSMUSG00000003814 transcript:ENSMUST00000003912 gene_biotype:protein_coding transcript_biotype:protein_coding		1	9	9	9	9	9	9	27.9	27.9	27.9	47.994	416	8.61	3	5	2	1	1		1	1		1	2	21	38	2.4993e-50	2.0395	1.7013	17.408	30	2.6838	0.95647	15.998	30	1.3578	0.64662	13.237	30
174	2840;11460;13002			ENSMUSP00000003964;ENSMUSP00000103395	ENSMUSP00000003964;ENSMUSP00000103395	3;3	3;3	3;3	>ENSMUSP00000003964 pep:known chromosome:GRCm38:7:45434844:45456619:1 gene:ENSMUSG00000003865 transcript:ENSMUST00000003964 gene_biotype:protein_coding transcript_biotype:protein_coding;>ENSMUSP00000103395 pep:novel chromosome:GRCm38:7:45434877:45455847:1		2	3	3	3	3	3	3	6.9	6.9	6.9	83.926	738	9.67								1	1			1	3	0.00020898	1.3029	1.0391	40.88	3	2.6781	0.91434	46.421	3	1.6496	0.74309	19.352	3
175	5314;7291;7921;9296;12758			ENSMUSP00000004054;ENSMUSP00000099650;ENSMUSP00000003828;ENSMUSP00000133664	ENSMUSP00000004054;ENSMUSP00000099650;ENSMUSP00000003828;ENSMUSP00000133664	5;4;4;3	5;4;4;3	5;4;4;3	>ENSMUSP00000004054 pep:known chromosome:GRCm38:16:35983315:36037131:1 gene:ENSMUSG00000022905 transcript:ENSMUST00000004054 gene_biotype:protein_coding transcript_biotype:protein_coding;>ENSMUSP00000099650 pep:known chromosome:GRCm38:4:129643980:129672767		4	5	5	5	5	5	5	10.8	10.8	10.8	60.182	538	6		1		1	1			1			1		5	9.5424e-45	1.297	1.2688	82.079	5	4.0694	1.7261	79.715	5	2.9556	1.3463	12.299	5
176	4000;4078;4079;9256			ENSMUSP00000004057	ENSMUSP00000004057	4	4	4	>ENSMUSP00000004057 pep:known chromosome:GRCm38:16:36043844:36071515:-1 gene:ENSMUSG00000003955 transcript:ENSMUST00000004057 gene_biotype:protein_coding transcript_biotype:protein_coding		1	4	4	4	4	4	4	16.8	16.8	16.8	17.725	155	6.29			3				1	2				1	7	2.0997e-14	1.6562	1.3784	9.8609	7	4.669	1.3843	20.836	7	2.6993	1.2984	10.505	7
177	727;784;785;5674;7045;9330;10391;10392;12137			ENSMUSP00000004072	ENSMUSP00000004072	9	9	9	>ENSMUSP00000004072 pep:known chromosome:GRCm38:15:76904071:76906318:1 gene:ENSMUSG00000003970 transcript:ENSMUST00000004072 gene_biotype:protein_coding transcript_biotype:protein_coding		1	9	9	9	9	9	9	33.9	33.9	33.9	28.024	257	8.44	1			1		2		4	2	1	2	3	16	2.9427e-78	1.0322	0.84295	181.58	16	3.3959	1.1943	25.26	16	3.2513	1.5034	11.509	16
179	1131;2628;6227;7473;7781;12620			ENSMUSP00000004140;ENSMUSP00000004136;ENSMUSP00000102289;ENSMUSP00000004137;ENSMUSP00000012348;ENSMUSP00000102299;ENSMUSP00000118874;ENSMUSP00000123481;ENSMUSP00000122567;ENSMUSP00000066675;ENSMUSP00000102298;ENSMUSP00000029489;ENSMUSP00000102281;ENSMUSP00000136643;ENSMUSP00000129853;ENSMUSP00000102295;ENSMUSP00000102296;ENSMUSP00000102292;ENSMUSP00000102294	ENSMUSP00000004140;ENSMUSP00000004136;ENSMUSP00000102289;ENSMUSP00000004137;ENSMUSP00000012348;ENSMUSP00000102299;ENSMUSP00000118874;ENSMUSP00000123481;ENSMUSP00000122567;ENSMUSP00000066675;ENSMUSP00000102298	6;3;3;3;3;3;3;3;3;3;3;2;2;2;2;1;1;1;1	6;3;3;3;3;3;3;3;3;3;3;2;2;2;2;1;1;1;1	4;2;2;1;1;1;1;3;1;1;1;0;0;0;0;1;1;1;1	>ENSMUSP00000004140 pep:known chromosome:GRCm38:3:108012255:108017973:-1 gene:ENSMUSG00000058135 transcript:ENSMUST00000004140 gene_biotype:protein_coding transcript_biotype:protein_coding;>ENSMUSP00000004136 pep:known chromosome:GRCm38:3:107963696:1079691		19	6	6	4	6	6	4	29.4	29.4	20.6	25.97	218	6.75		1		2	1			2			1	1	8	5.7143e-40	5.2612	4.482	46.853	8	1.2609	0.39901	135.89	8	0.22667	0.098497	126.92	8
180	4203;5078;5394;5780;6459;9158;11807			ENSMUSP00000004143;ENSMUSP00000102981	ENSMUSP00000004143;ENSMUSP00000102981	7;7	1;1	1;1	>ENSMUSP00000004143 pep:known chromosome:GRCm38:11:100780731:100850724:-1 gene:ENSMUSG00000020919 transcript:ENSMUST00000004143 gene_biotype:protein_coding transcript_biotype:protein_coding;>ENSMUSP00000102981 pep:known chromosome:GRCm38:11:100780731:10082		2	7	1	1	7	1	1	10.8	1.5	1.5	90.001	786	3			2										2	2.2331e-35	1.1314	1.246	67.787	2	1.6828	0.72662	70.719	2	1.4182	0.67524	4.4833	2
181	3648;5078;5394;5780;6165;6459;9031;9158;11807			ENSMUSP00000102980;ENSMUSP00000004145;ENSMUSP00000102979;ENSMUSP00000120039;ENSMUSP00000117204	ENSMUSP00000102980;ENSMUSP00000004145;ENSMUSP00000102979	9;9;9;3;1	9;9;9;3;1	3;3;3;2;1	>ENSMUSP00000102980 pep:known chromosome:GRCm38:11:100860484:100885168:1 gene:ENSMUSG00000004043 transcript:ENSMUST00000107357 gene_biotype:protein_coding transcript_biotype:protein_coding;>ENSMUSP00000004145 pep:known chromosome:GRCm38:11:100859351:100885		5	9	9	3	9	9	3	15.8	15.8	6.6	91.622	797	4.11	1	2		1	3	1	1						9	1.1727e-40	2.1153	2.0737	43.749	9	2.7316	1.2116	28.727	9	1.3611	0.6486	39.696	9
182	1425;4744;12776			ENSMUSP00000004172;ENSMUSP00000112397;ENSMUSP00000113110;ENSMUSP00000112378;ENSMUSP00000122699	ENSMUSP00000004172;ENSMUSP00000112397;ENSMUSP00000113110;ENSMUSP00000112378	3;3;3;3;1	3;3;3;3;1	3;3;3;3;1	>ENSMUSP00000004172 pep:known chromosome:GRCm38:16:4726363:4766742:1 gene:ENSMUSG00000004070 transcript:ENSMUST00000004172 gene_biotype:protein_coding transcript_biotype:protein_coding;>ENSMUSP00000112397 pep:known chromosome:GRCm38:16:4741581:4766249:1 ge		5	3	3	3	3	3	3	15.2	15.2	15.2	35.738	315	7.5						2	1				1		4	3.4316e-26	1.0157	1.1133	31.717	4	2.8258	1.2472	24.849	4	2.6915	1.2591	10.407	4
184	14;306;307;1102;1191;1586;2398;2462;2470;2907;2935;3019;3316;4126;4247;4312;4313;5421;6168;6317;6845;6910;7039;7338;7619;9214;11885	35	1293	ENSMUSP00000004202;ENSMUSP00000136669;ENSMUSP00000136982	ENSMUSP00000004202;ENSMUSP00000136669;ENSMUSP00000136982	27;23;23	27;23;23	27;23;23	>ENSMUSP00000004202 pep:known chromosome:GRCm38:9:20907206:20952979:-1 gene:ENSMUSG00000004099 transcript:ENSMUST00000004202 gene_biotype:protein_coding transcript_biotype:protein_coding;>ENSMUSP00000136669 pep:known chromosome:GRCm38:9:20907206:20952623:-		3	27	27	27	27	27	27	18.5	18.5	18.5	183.19	1620	5.78	4		2	7	5	6	2	4	1	2	2	1	36	1.5001e-154	2.8444	2.2645	84.193	35	7.9799	2.7202	72.701	35	2.7168	1.2695	13.898	35
186	1213;1266;1977;1986;2216			ENSMUSP00000004206	ENSMUSP00000004206	5	5	5	>ENSMUSP00000004206 pep:known chromosome:GRCm38:9:20894352:20898600:-1 gene:ENSMUSG00000070319 transcript:ENSMUST00000004206 gene_biotype:protein_coding transcript_biotype:protein_coding		1	5	5	5	5	5	5	20.3	20.3	20.3	35.638	320	3.5	1	3		1						1			6	2.5187e-24	1.2314	0.94282	94.885	6	4.348	1.3267	96.456	6	3.3976	1.5205	13.213	6
187	7366;10345;12115			ENSMUSP00000137286;ENSMUSP00000137476;ENSMUSP00000004316;ENSMUSP00000101105;ENSMUSP00000126407	ENSMUSP00000137286;ENSMUSP00000137476;ENSMUSP00000004316;ENSMUSP00000101105;ENSMUSP00000126407	3;3;3;3;3	3;3;3;3;3	3;3;3;3;3	>ENSMUSP00000137286 pep:known chromosome:GRCm38:10:60277628:60302597:1 gene:ENSMUSG00000004207 transcript:ENSMUST00000177779 gene_biotype:protein_coding transcript_biotype:protein_coding;>ENSMUSP00000137476 pep:known chromosome:GRCm38:10:60277628:60302597:		5	3	3	3	3	3	3	8.1	8.1	8.1	61.363	557	5.25				2	1			1					4	1.3337e-50	2.3746	1.802	28.089	4	2.7423	0.85581	38.13	4	1.1524	0.49482	17.186	4
188	1582;1615;1713;1980;3297;4193;4608;4832;6148;6412;8148;8489;12291	36	450	ENSMUSP00000004327;ENSMUSP00000115915;ENSMUSP00000131163	ENSMUSP00000004327;ENSMUSP00000115915	13;10;6	13;10;6	13;10;6	>ENSMUSP00000004327 pep:known chromosome:GRCm38:X:74409483:74429194:-1 gene:ENSMUSG00000031400 transcript:ENSMUST00000004327 gene_biotype:protein_coding transcript_biotype:protein_coding;>ENSMUSP00000115915 pep:novel chromosome:GRCm38:X:74410859:74428876:-		3	13	13	13	13	13	13	34	34	34	59.262	515	6.7	3	1	2	4	3	1	1	6	2	1	2	4	30	3.7197e-158	1.0321	0.98355	26.471	30	2.8353	1.1105	23.036	30	2.6103	1.2093	20.477	30
189	710;756;1578;2204;2754;4673;5076;5312;6228;6654;11746;11773			ENSMUSP00000004375;ENSMUSP00000121535;ENSMUSP00000119316	ENSMUSP00000004375;ENSMUSP00000121535;ENSMUSP00000119316	12;7;6	12;7;6	12;7;6	>ENSMUSP00000004375 pep:known chromosome:GRCm38:6:124712336:124716950:1 gene:ENSMUSG00000004264 transcript:ENSMUST00000004375 gene_biotype:protein_coding transcript_biotype:protein_coding;>ENSMUSP00000121535 pep:novel chromosome:GRCm38:6:124713122:12471664		3	12	12	12	12	12	12	45.5	45.5	45.5	33.296	299	6.21	2		1	5	3	5	2	1	1			4	24	6.3793e-111	0.65822	0.66583	18.991	23	1.6484	0.72216	15.161	23	2.491	1.1183	21.239	23
190	168;2619;3174;8138;8411;11883;12241;12405;12826;12925;12926			ENSMUSP00000004377;ENSMUSP00000129124;ENSMUSP00000108103;ENSMUSP00000133991;ENSMUSP00000134274	ENSMUSP00000004377;ENSMUSP00000129124;ENSMUSP00000108103;ENSMUSP00000133991	11;11;11;10;1	11;11;11;10;1	11;11;11;10;1	>ENSMUSP00000004377 pep:known chromosome:GRCm38:6:124720707:124738625:-1 gene:ENSMUSG00000004266 transcript:ENSMUST00000004377 gene_biotype:protein_coding transcript_biotype:protein_coding;>ENSMUSP00000129124 pep:known chromosome:GRCm38:6:124720707:1247387		5	11	11	11	11	11	11	21.1	21.1	21.1	67.716	597	5.71	4	1		1		1	1	2	1	1	2		14	2.0453e-59	1.6894	1.6818	22.549	14	3.032	1.2907	22.054	14	1.783	0.82024	12.077	14
191	188;7863;8397			ENSMUSP00000004379	ENSMUSP00000004379	3	3	3	>ENSMUSP00000004379 pep:known chromosome:GRCm38:6:124704381:124712178:-1 gene:ENSMUSG00000004268 transcript:ENSMUST00000004379 gene_biotype:protein_coding transcript_biotype:protein_coding		1	3	3	3	3	3	3	17.2	17.2	17.2	26.974	244	10							1				1	1	3	2.3793e-41	1.5566	1.218	60.742	3	3.7192	1.241	63.51	3	2.758	1.1748	15.308	3
193	8445			ENSMUSP00000004396	ENSMUSP00000004396	1	1	1	>ENSMUSP00000004396 pep:known chromosome:GRCm38:6:29467718:29470512:1 gene:ENSMUSG00000004285 transcript:ENSMUST00000004396 gene_biotype:protein_coding transcript_biotype:protein_coding		1	1	1	1	1	1	1	9.2	9.2	9.2	13.37	119	11											2		2	0.00099586	8.0894	6.5162	9.2783	2	20.431	6.4792	2.6271	2	2.5256	1.1369	6.6513	2
194	1227;3968;8238;12827			ENSMUSP00000004470	ENSMUSP00000004470	4	4	4	>ENSMUSP00000004470 pep:known chromosome:GRCm38:10:88746607:88826814:-1 gene:ENSMUSG00000004356 transcript:ENSMUST00000004470 gene_biotype:protein_coding transcript_biotype:protein_coding		1	4	4	4	4	4	4	1.9	1.9	1.9	317.87	2789	9.17							3				2	1	6	2.2447e-20	1.3356	1.0827	53.14	6	4.3793	1.4031	41.102	6	2.8917	1.3482	23.524	6
195	2079;6480;11767			ENSMUSP00000004507;ENSMUSP00000122368	ENSMUSP00000004507;ENSMUSP00000122368	3;2	3;2	3;2	>ENSMUSP00000004507 pep:known chromosome:GRCm38:11:6258919:6267772:-1 gene:ENSMUSG00000004393 transcript:ENSMUST00000004507 gene_biotype:protein_coding transcript_biotype:protein_coding;>ENSMUSP00000122368 pep:known chromosome:GRCm38:11:6265637:6267772:-1		2	3	3	3	3	3	3	6.4	6.4	6.4	61.211	546	8.25					1			2				1	4	2.5659e-17	2.6988	2.1383	44.907	4	11.638	3.7274	45.853	4	4.1218	1.9525	13.283	4
197	8760;9321;10555;11873			ENSMUSP00000004554;ENSMUSP00000104179;ENSMUSP00000118798;ENSMUSP00000121961	ENSMUSP00000004554;ENSMUSP00000104179;ENSMUSP00000118798;ENSMUSP00000121961	4;4;4;4	4;4;4;4	4;4;4;4	>ENSMUSP00000004554 pep:known chromosome:GRCm38:7:12922290:12926686:1 gene:ENSMUSG00000012848 transcript:ENSMUST00000004554 gene_biotype:protein_coding transcript_biotype:protein_coding;>ENSMUSP00000104179 pep:known chromosome:GRCm38:7:12922290:12926685:1		4	4	4	4	4	4	4	18.6	18.6	18.6	22.876	204	5.41	2	2	2	4	2	1						4	17	2.9546e-87	0.73029	0.64951	13.202	16	2.4432	0.92786	26.873	16	3.2704	1.5248	15.366	16
198	600;1722;4150;9023			ENSMUSP00000004560;ENSMUSP00000125731	ENSMUSP00000004560;ENSMUSP00000125731	4;4	4;4	4;4	>ENSMUSP00000004560 pep:known chromosome:GRCm38:6:120892854:120916853:-1 gene:ENSMUSG00000004446 transcript:ENSMUST00000004560 gene_biotype:protein_coding transcript_biotype:protein_coding;>ENSMUSP00000125731 pep:known chromosome:GRCm38:6:120891930:1209168		2	4	4	4	4	4	4	33.8	33.8	33.8	21.951	195	5.4		2	1					1				1	5	3.5787e-27	2.6002	2.0833	21.469	5	4.4767	1.4701	23.623	5	1.7329	0.79187	10.736	5
200	5470;10674			ENSMUSP00000004574;ENSMUSP00000126828;ENSMUSP00000137542	ENSMUSP00000004574;ENSMUSP00000126828;ENSMUSP00000137542	2;2;2	2;2;2	2;2;2	>ENSMUSP00000004574 pep:known chromosome:GRCm38:16:22857845:22872388:1 gene:ENSMUSG00000004460 transcript:ENSMUST00000004574 gene_biotype:protein_coding transcript_biotype:protein_coding;>ENSMUSP00000126828 pep:known chromosome:GRCm38:16:22857845:22879634:		3	2	2	2	2	2	2	7	7	7	40.555	358	3	1				1								2	0.029988	0.72262	0.64007	29.883	2	2.2229	0.807	23.337	2	2.686	1.2763	16.852	2
201	289;4379;7886;9248;9669;12106;12501			ENSMUSP00000004646;ENSMUSP00000129314;ENSMUSP00000129457;ENSMUSP00000132504	ENSMUSP00000004646	7;2;2;2	7;2;2;2	7;2;2;2	>ENSMUSP00000004646 pep:known chromosome:GRCm38:5:113842436:113908758:-1 gene:ENSMUSG00000004530 transcript:ENSMUST00000004646 gene_biotype:protein_coding transcript_biotype:protein_coding		4	7	7	7	7	7	7	21.1	21.1	21.1	53.12	474	4.38		3	1	1	2							1	8	4.4016e-46	1.3467	1.1092	23.228	8	3.1976	1.067	25.029	8	2.3357	1.0391	10.26	8
202	1943;1982;3371;4332;11540;12039			ENSMUSP00000004729	ENSMUSP00000004729	6	6	6	>ENSMUSP00000004729 pep:known chromosome:GRCm38:7:43444108:43457800:1 gene:ENSMUSG00000004610 transcript:ENSMUST00000004729 gene_biotype:protein_coding transcript_biotype:protein_coding		1	6	6	6	6	6	6	32.5	32.5	32.5	27.623	255	3	1	3		1	2								7	3.7533e-116	0.92491	0.93733	11.293	7	1.6963	0.77587	14.16	7	1.9837	0.90652	13.447	7
203	861;3611;5479;6438;7798;8209;10012;11695;12299;12896			ENSMUSP00000004745;ENSMUSP00000125405	ENSMUSP00000004745;ENSMUSP00000125405	10;10	10;10	10;10	>ENSMUSP00000004745 pep:novel chromosome:GRCm38:8:3631170:3642795:1 gene:ENSMUSG00000004626 transcript:ENSMUST00000004745 gene_biotype:protein_coding transcript_biotype:protein_coding;>ENSMUSP00000125405 pep:known chromosome:GRCm38:8:3630955:3643644:1 gene		2	10	10	10	10	10	10	20.2	20.2	20.2	66.313	594	6.08	1			4		2		4				1	12	5.2789e-173	2.1834	1.9697	41.099	12	4.0615	1.6002	45.343	12	1.9769	0.90844	17.914	12
204	3530;9900			ENSMUSP00000004784;ENSMUSP00000101013	ENSMUSP00000004784;ENSMUSP00000101013	2;1	2;1	2;1	>ENSMUSP00000004784 pep:known chromosome:GRCm38:10:79988584:79996062:1 gene:ENSMUSG00000004665 transcript:ENSMUST00000004784 gene_biotype:protein_coding transcript_biotype:protein_coding;>ENSMUSP00000101013 pep:novel chromosome:GRCm38:10:79988623:79994684:		2	2	2	2	2	2	2	8.9	8.9	8.9	33.155	305	6					1	1	1						3	1.0122e-05	1.25	0.91729	91.24	3	2.5991	0.96604	60.327	3	2.0861	0.90736	29.132	3
206	2206;7759			ENSMUSP00000004850;ENSMUSP00000083971	ENSMUSP00000004850;ENSMUSP00000083971	2;2	2;2	2;2	>ENSMUSP00000004850 pep:known chromosome:GRCm38:17:57358714:57483523:1 gene:ENSMUSG00000004730 transcript:ENSMUST00000004850 gene_biotype:protein_coding transcript_biotype:protein_coding;>ENSMUSP00000083971 pep:known chromosome:GRCm38:17:57358686:57483529:		2	2	2	2	2	2	2	3.7	3.7	3.7	102.13	931	7		1										1	2	0.0048501	2.1855	1.9829	30.528	2	5.5941	2.1322	33.181	2	2.5083	1.1874	1.8006	2
207	4554;6742;6806;7125			ENSMUSP00000004910;ENSMUSP00000122720;ENSMUSP00000122954	ENSMUSP00000004910;ENSMUSP00000122720;ENSMUSP00000122954	4;2;2	4;2;2	4;2;2	>ENSMUSP00000004910 pep:known chromosome:GRCm38:12:85219481:85226628:1 gene:ENSMUSG00000004788 transcript:ENSMUST00000004910 gene_biotype:protein_coding transcript_biotype:protein_coding;>ENSMUSP00000122720 pep:novel chromosome:GRCm38:12:85219513:85226150:		3	4	4	4	4	4	4	16	16	16	38.897	351	3.25	1	1		1		1							4	3.4894e-13	0.9772	0.80588	11.153	3	3.4669	1.0947	19.159	3	3.2987	1.447	18.404	3
208	194;4645;9666;10234;11963;11964			ENSMUSP00000004955;ENSMUSP00000126274	ENSMUSP00000004955;ENSMUSP00000126274	6;6	6;6	6;6	>ENSMUSP00000004955 pep:known chromosome:GRCm38:11:61729654:61762062:-1 gene:ENSMUSG00000020528 transcript:ENSMUST00000004955 gene_biotype:protein_coding transcript_biotype:protein_coding;>ENSMUSP00000126274 pep:known chromosome:GRCm38:11:61729650:61762088		2	6	6	6	6	6	6	19.5	19.5	19.5	40.88	369	7.5				1		1	1	1	1		1		6	3.3005e-16	1.0455	0.88063	21.643	5	3.0544	0.97091	21.132	5	2.5201	1.0893	14.269	5
209	3358;5803;11177;11500			ENSMUSP00000004968;ENSMUSP00000123550	ENSMUSP00000004968;ENSMUSP00000123550	4;2	4;2	4;2	>ENSMUSP00000004968 pep:known chromosome:GRCm38:5:136987019:136996648:1 gene:ENSMUSG00000004846 transcript:ENSMUST00000004968 gene_biotype:protein_coding transcript_biotype:protein_coding;>ENSMUSP00000123550 pep:putative chromosome:GRCm38:5:136991624:13699		2	4	4	4	4	4	4	8.5	8.5	8.5	84.921	741	7.75				1			1		1		1		4	5.8712e-21	1.479	1.3231	50.558	4	4.2794	1.5613	21.684	4	2.3311	1.1749	39.113	4
210	3992;7167;7718;7745;8623;9761;10632;12631			ENSMUSP00000004990;ENSMUSP00000061958;ENSMUSP00000110400;ENSMUSP00000110402;ENSMUSP00000110406;ENSMUSP00000116914	ENSMUSP00000004990;ENSMUSP00000061958;ENSMUSP00000110400;ENSMUSP00000110402;ENSMUSP00000110406;ENSMUSP00000116914	8;8;7;7;5;5	8;8;7;7;5;5	8;8;7;7;5;5	>ENSMUSP00000004990 pep:novel chromosome:GRCm38:17:28691342:28748404:1 gene:ENSMUSG00000053436 transcript:ENSMUST00000004990 gene_biotype:protein_coding transcript_biotype:protein_coding;>ENSMUSP00000061958 pep:known chromosome:GRCm38:17:28691342:28748404:		6	8	8	8	8	8	8	31.1	31.1	31.1	41.487	360	4.1	1	3	2	1	1			1			1		10	5.8017e-83	2.0294	1.9489	19.172	10	3.851	1.556	23.858	10	1.8794	0.90017	14.769	10
211	359;1632;2952;4793;6150;9820;11201;12557;12649			ENSMUSP00000005003	ENSMUSP00000005003	9	9	9	>ENSMUSP00000005003 pep:known chromosome:GRCm38:1:181815316:181842401:-1 gene:ENSMUSG00000004880 transcript:ENSMUST00000005003 gene_biotype:protein_coding transcript_biotype:protein_coding		1	9	9	9	9	9	9	15.7	15.7	15.7	71.439	626	4	5	1		1	2						1	1	11	1.5756e-31	1.1537	1.0912	19.233	11	2.4675	0.96497	30.752	11	2.094	0.96958	27.534	11
212	1092;12863			ENSMUSP00000005017;ENSMUSP00000124803;ENSMUSP00000123832	ENSMUSP00000005017;ENSMUSP00000124803;ENSMUSP00000123832	2;1;1	2;1;1	2;1;1	>ENSMUSP00000005017 pep:known chromosome:GRCm38:3:87906321:87916132:1 gene:ENSMUSG00000004897 transcript:ENSMUST00000005017 gene_biotype:protein_coding transcript_biotype:protein_coding;>ENSMUSP00000124803 pep:putative chromosome:GRCm38:3:87906850:87914687		3	2	2	2	2	2	2	10.5	10.5	10.5	26.268	237	7.17			1				1	3	1				6	2.2715e-09	1.2295	1.0655	35.926	6	2.9516	0.94616	22.236	6	1.6866	0.76051	26.051	6
213	2047;4637;5765;6085;6201;7983;9311;9653			ENSMUSP00000005041;ENSMUSP00000131458	ENSMUSP00000005041;ENSMUSP00000131458	8;7	8;7	8;7	>ENSMUSP00000005041 pep:known chromosome:GRCm38:7:5062143:5079945:1 gene:ENSMUSG00000030435 transcript:ENSMUST00000005041 gene_biotype:protein_coding transcript_biotype:protein_coding;>ENSMUSP00000131458 pep:known chromosome:GRCm38:7:5067228:5079932:1 gene		2	8	8	8	8	8	8	29.1	29.1	29.1	53.516	475	4.17	1	2	2	1	4		1	1					12	6.6061e-127	1.3612	1.0364	40.169	12	3.3847	1.0067	23.69	12	2.3537	1.0336	18.996	12
214	551;954;8128;12209;12870			ENSMUSP00000005057	ENSMUSP00000005057	5	5	5	>ENSMUSP00000005057 pep:known chromosome:GRCm38:10:81070035:81082559:1 gene:ENSMUSG00000004929 transcript:ENSMUST00000005057 gene_biotype:protein_coding transcript_biotype:protein_coding		1	5	5	5	5	5	5	6.8	6.8	6.8	78.026	687	6.86					1	3	2				1		7	5.135e-11	0.96435	0.73137	29.457	7	3.0361	0.95449	19.075	7	2.8071	1.3457	7.1713	7
215	2791;4952;5710;8248;12301			ENSMUSP00000005164;ENSMUSP00000099573;ENSMUSP00000101744;ENSMUSP00000101743	ENSMUSP00000005164;ENSMUSP00000099573;ENSMUSP00000101744;ENSMUSP00000101743	5;5;5;5	1;1;1;1	1;1;1;1	>ENSMUSP00000005164 pep:novel chromosome:GRCm38:3:146729867:146781416:-1 gene:ENSMUSG00000005034 transcript:ENSMUST00000005164 gene_biotype:protein_coding transcript_biotype:protein_coding;>ENSMUSP00000099573 pep:known chromosome:GRCm38:3:146729579:1468129		4	5	1	1	5	1	1	13.6	3	3	46.013	398	5.5					1	1							2	1.5906e-36	1.3499	1.3978	15.27	2	1.9408	0.90401	5.9972	2	1.4424	0.68812	4.5815	2
217	12420;12541			ENSMUSP00000005218;ENSMUSP00000106829;ENSMUSP00000062330;ENSMUSP00000106825;ENSMUSP00000106822;ENSMUSP00000106821;ENSMUSP00000106823;ENSMUSP00000097265	ENSMUSP00000005218;ENSMUSP00000106829;ENSMUSP00000062330;ENSMUSP00000106825;ENSMUSP00000106822;ENSMUSP00000106821;ENSMUSP00000106823;ENSMUSP00000097265	2;2;2;2;2;2;2;2	2;2;2;2;2;2;2;2	2;2;2;2;2;2;2;2	>ENSMUSP00000005218 pep:known chromosome:GRCm38:2:102811141:102901625:-1 gene:ENSMUSG00000005087 transcript:ENSMUST00000005218 gene_biotype:protein_coding transcript_biotype:protein_coding;>ENSMUSP00000106829 pep:known chromosome:GRCm38:2:102814130:1029013		8	2	2	2	2	2	2	2.7	2.7	2.7	85.837	780	7					1			2					3	3.5047e-09	1.863	1.5389	9.1585	3	3.8074	1.2179	32.53	3	2.0142	0.91773	28.069	3
218	233;2490;3643;4842;6310;11377;12198;12256;12435;12492;12915			ENSMUSP00000005234	ENSMUSP00000005234	11	11	11	>ENSMUSP00000005234 pep:known chromosome:GRCm38:5:38526814:38561666:-1 gene:ENSMUSG00000005103 transcript:ENSMUST00000005234 gene_biotype:protein_coding transcript_biotype:protein_coding		1	11	11	11	11	11	11	30.4	30.4	30.4	66.406	606	5.15	1	1	2	2	5	6	2				1		20	2.1295e-61	1.518	1.1739	51.757	20	2.894	0.95624	63.812	20	1.8647	0.82816	17.731	20
219	1885;3471;5436;8924;9855			ENSMUSP00000005292;ENSMUSP00000105355;ENSMUSP00000105356;ENSMUSP00000126451;ENSMUSP00000122694	ENSMUSP00000005292;ENSMUSP00000105355;ENSMUSP00000105356;ENSMUSP00000126451;ENSMUSP00000122694	5;5;5;5;4	5;5;5;5;4	5;5;5;5;4	>ENSMUSP00000005292 pep:known chromosome:GRCm38:8:84969611:84974834:1 gene:ENSMUSG00000005161 transcript:ENSMUST00000005292 gene_biotype:protein_coding transcript_biotype:protein_coding;>ENSMUSP00000105355 pep:known chromosome:GRCm38:8:84969767:84974834:1		5	5	5	5	5	5	5	23.7	23.7	23.7	21.778	198	5.38	1			1	3	2					1		8	1.1554e-09	1.7621	1.373	37.892	8	2.8932	0.94089	21.353	8	1.7509	0.79648	20.838	8
221	5089;8446			ENSMUSP00000005365;ENSMUSP00000107939;ENSMUSP00000117415;ENSMUSP00000120142;ENSMUSP00000128039;ENSMUSP00000120999	ENSMUSP00000005365;ENSMUSP00000107939;ENSMUSP00000117415;ENSMUSP00000120142;ENSMUSP00000128039;ENSMUSP00000120999	2;2;2;1;1;1	2;2;2;1;1;1	2;2;2;1;1;1	>ENSMUSP00000005365 pep:known chromosome:GRCm38:2:69193895:69206194:-1 gene:ENSMUSG00000005233 transcript:ENSMUST00000005365 gene_biotype:protein_coding transcript_biotype:protein_coding;>ENSMUSP00000107939 pep:known chromosome:GRCm38:2:69193895:69206135:-		6	2	2	2	2	2	2	10.6	10.6	10.6	26.457	226	4.5		1					1						2	0.014108	1.2367	1.0937	7.8108	2	3.4153	1.3103	5.088	2	2.7615	1.2762	20.605	2
222	6839;7595			ENSMUSP00000005394;ENSMUSP00000111241;ENSMUSP00000132341;ENSMUSP00000128186;ENSMUSP00000131977	ENSMUSP00000005394;ENSMUSP00000111241;ENSMUSP00000132341;ENSMUSP00000128186;ENSMUSP00000131977	2;2;1;1;1	2;2;1;1;1	2;2;1;1;1	>ENSMUSP00000005394 pep:known chromosome:GRCm38:16:18812294:18835261:1 gene:ENSMUSG00000005262 transcript:ENSMUST00000005394 gene_biotype:protein_coding transcript_biotype:protein_coding;>ENSMUSP00000111241 pep:known chromosome:GRCm38:16:18811832:18835256:		5	2	2	2	2	2	2	7.5	7.5	7.5	34.481	307	8				1								1	2	1.9516e-13	1.6196	1.4953	13.91	2	3.9866	1.5655	21.365	2	2.4845	1.2212	12.011	2
225	2846;3684;3938;4755;5842;8738;10680;10779;12244			ENSMUSP00000005503	ENSMUSP00000005503	9	9	9	>ENSMUSP00000005503 pep:known chromosome:GRCm38:17:87975050:87990883:1 gene:ENSMUSG00000005370 transcript:ENSMUST00000005503 gene_biotype:protein_coding transcript_biotype:protein_coding		1	9	9	9	9	9	9	8.8	8.8	8.8	151.08	1358	4.5	1	2		1	4	3	1						12	5.8193e-65	2.0001	1.7149	63.071	12	3.6301	1.2759	49.797	12	1.5754	0.7234	19.543	12
228	2791;4953;5710;8248;12301			ENSMUSP00000005606	ENSMUSP00000005606	5	5	1	>ENSMUSP00000005606 pep:known chromosome:GRCm38:8:83972978:83996445:1 gene:ENSMUSG00000005469 transcript:ENSMUST00000005606 gene_biotype:protein_coding transcript_biotype:protein_coding		1	5	5	1	5	5	1	15.4	15.4	3.4	40.57	351	9.83				1				1			1	3	6	1.0988e-36	1.8009	1.4376	20.92	6	3.1277	1.0021	29.415	6	1.8192	0.83995	12.676	6
229	2120;12040			ENSMUSP00000005607	ENSMUSP00000005607	2	2	2	>ENSMUSP00000005607 pep:known chromosome:GRCm38:8:83955507:83970197:1 gene:ENSMUSG00000005470 transcript:ENSMUST00000005607 gene_biotype:protein_coding transcript_biotype:protein_coding		1	2	2	2	2	2	2	16.8	16.8	16.8	22.464	202	6.5					1			1					2	1.6932e-21	3.0701	2.8055	5.3961	2	6.216	2.3171	10.662	2	2.0013	0.94811	11.511	2
230	9740;9781			ENSMUSP00000116235;ENSMUSP00000005616;ENSMUSP00000115054	ENSMUSP00000116235;ENSMUSP00000005616;ENSMUSP00000115054	2;2;1	2;2;1	2;2;1	>ENSMUSP00000116235 pep:novel chromosome:GRCm38:8:83670091:83694060:-1 gene:ENSMUSG00000057672 transcript:ENSMUST00000144258 gene_biotype:protein_coding transcript_biotype:protein_coding;>ENSMUSP00000005616 pep:known chromosome:GRCm38:8:83669762:83699179:-		3	2	2	2	2	2	2	2.1	2.1	2.1	105.01	951	4.5				1	1								2	1.3629e-09	2.0633	2.12	1.5743	2	3.6614	1.6551	4.8992	2	1.7247	0.80928	2.6224	2
233	2434;4970			ENSMUSP00000005647	ENSMUSP00000005647	2	2	2	>ENSMUSP00000005647 pep:known chromosome:GRCm38:2:90894636:90904827:-1 gene:ENSMUSG00000005510 transcript:ENSMUST00000005647 gene_biotype:protein_coding transcript_biotype:protein_coding		1	2	2	2	2	2	2	9.1	9.1	9.1	30.149	263	4.33				2	1								3	2.1518e-08	0.93351	0.94843	22.46	3	1.8456	0.80448	10.552	3	1.6189	0.77496	12.896	3
234	1372;2385;6398;8126;8376;10258;10316;10847;11149;12267			ENSMUSP00000005651;ENSMUSP00000112924;ENSMUSP00000121531;ENSMUSP00000121022;ENSMUSP00000119138	ENSMUSP00000005651;ENSMUSP00000112924	10;8;3;3;1	10;8;3;3;1	10;8;3;3;1	>ENSMUSP00000005651 pep:known chromosome:GRCm38:5:135689036:135735326:1 gene:ENSMUSG00000005514 transcript:ENSMUST00000005651 gene_biotype:protein_coding transcript_biotype:protein_coding;>ENSMUSP00000112924 pep:putative chromosome:GRCm38:5:135689158:13573		5	10	10	10	10	10	10	19.8	19.8	19.8	77.043	678	6.67		1	1	2	1	1	3				1	2	12	1.1503e-155	0.93093	0.88601	21.98	11	2.6649	1.1307	24.361	11	2.847	1.3598	12.662	11
235	1429;1473;2380;5268;7124;7513;7657;9554;11130;11419;11801	37	379	ENSMUSP00000005705	ENSMUSP00000005705	11	11	11	>ENSMUSP00000005705 pep:known chromosome:GRCm38:7:13024152:13031035:1 gene:ENSMUSG00000005566 transcript:ENSMUST00000005705 gene_biotype:protein_coding transcript_biotype:protein_coding		1	11	11	11	11	11	11	19.9	19.9	19.9	88.846	834	3.64	6	2				1						2	11	1.3908e-85	1.4638	1.2811	21.135	11	2.5291	0.93134	20.861	11	1.7577	0.81996	9.6075	11
237	8299;10429;11055;11988			ENSMUSP00000005798	ENSMUSP00000005798	4	4	4	>ENSMUSP00000005798 pep:known chromosome:GRCm38:12:54746349:54795703:-1 gene:ENSMUSG00000005656 transcript:ENSMUST00000005798 gene_biotype:protein_coding transcript_biotype:protein_coding		1	4	4	4	4	4	4	9.4	9.4	9.4	46.648	406	4.6	2						3						5	4.0486e-10	1.3681	1.3637	23.203	5	3.0548	1.3742	17.334	5	2.3079	1.1139	10.604	5
238	228			ENSMUSP00000005810	ENSMUSP00000005810	1	1	1	>ENSMUSP00000005810 pep:known chromosome:GRCm38:6:83305691:83317606:-1 gene:ENSMUSG00000005667 transcript:ENSMUST00000005810 gene_biotype:protein_coding transcript_biotype:protein_coding		1	1	1	1	1	1	1	6	6	6	37.863	350	12												2	2	6.0982e-38	0.61882	0.54377	10.162	2	6.4284	2.3889	3.9914	2	5.3969	2.7476	60.618	2
239	451;1733;1903;3909;4194;5310;5965;9902;11122;12180			ENSMUSP00000005826;ENSMUSP00000052373	ENSMUSP00000005826;ENSMUSP00000052373	10;5	10;5	10;5	>ENSMUSP00000005826 pep:known chromosome:GRCm38:10:128337832:128362479:1 gene:ENSMUSG00000005683 transcript:ENSMUST00000005826 gene_biotype:protein_coding transcript_biotype:protein_coding;>ENSMUSP00000052373 pep:known chromosome:GRCm38:10:99757705:9975965		2	10	10	10	10	10	10	25.9	25.9	25.9	51.736	464	6.71	2		1	4	2	2					1	5	17	2.2055e-65	0.8863	0.79367	17.879	17	1.815	0.69422	19.334	17	2.1762	0.97747	24.475	17
240	4569;7955;9356;10630;12251			ENSMUSP00000005830	ENSMUSP00000005830	5	5	5	>ENSMUSP00000005830 pep:known chromosome:GRCm38:3:103171655:103179152:1 gene:ENSMUSG00000005687 transcript:ENSMUST00000005830 gene_biotype:protein_coding transcript_biotype:protein_coding		1	5	5	5	5	5	5	35.1	35.1	35.1	26.131	225	5.5		2		1			2				1		6	6.5195e-32	1.9713	1.5867	29.455	6	3.6479	1.2823	24.485	6	2.2384	1.0773	20.735	6
241	2555			ENSMUSP00000005841	ENSMUSP00000005841	1	1	1	>ENSMUSP00000005841 pep:known chromosome:GRCm38:8:105636579:105682922:1 gene:ENSMUSG00000005698 transcript:ENSMUST00000005841 gene_biotype:protein_coding transcript_biotype:protein_coding		1	1	1	1	1	1	1	1.6	1.6	1.6	83.745	736	6				1				1					2	0.0036501	1.7028	1.7453	47.465	2	2.6491	1.1734	7.5959	2	1.4519	0.69379	32.449	2
242	147;3496;3497;8921;11603;12604			ENSMUSP00000005889;ENSMUSP00000126694;ENSMUSP00000108491;ENSMUSP00000036270	ENSMUSP00000005889;ENSMUSP00000126694;ENSMUSP00000108491	6;6;5;1	6;6;5;1	6;6;5;1	>ENSMUSP00000005889 pep:known chromosome:GRCm38:17:57279100:57328031:1 gene:ENSMUSG00000034116 transcript:ENSMUST00000005889 gene_biotype:protein_coding transcript_biotype:protein_coding;>ENSMUSP00000126694 pep:known chromosome:GRCm38:17:57279100:57327950:		4	6	6	6	6	6	6	9.3	9.3	9.3	98.136	845	5.38		3			1	1	2					1	8	2.5778e-60	1.9968	1.5742	23.784	7	3.7461	1.1728	18.29	7	1.8066	0.89179	17.417	7
243	2274;2808;9146;10938			ENSMUSP00000005923	ENSMUSP00000005923	4	4	4	>ENSMUSP00000005923 pep:known chromosome:GRCm38:3:94884093:94886961:-1 gene:ENSMUSG00000005779 transcript:ENSMUST00000005923 gene_biotype:protein_coding transcript_biotype:protein_coding		1	4	4	4	4	4	4	23.1	23.1	23.1	29.116	264	5.5	1	2			1						1	1	6	6.2065e-24	1.3254	1.1288	31.044	6	3.2866	1.0102	20.442	6	1.842	0.84945	26.373	6
244	159;4778;11291;11362			ENSMUSP00000005964;ENSMUSP00000087633	ENSMUSP00000005964	4;1	4;1	4;1	>ENSMUSP00000005964 pep:known chromosome:GRCm38:3:138443093:138455499:1 gene:ENSMUSG00000028138 transcript:ENSMUST00000005964 gene_biotype:protein_coding transcript_biotype:protein_coding		2	4	4	4	4	4	4	19	19	19	39.547	374	7.12	1				3	1					1	2	8	1.1028e-87	1.2055	0.97942	19.364	8	3.1571	1.0743	16.664	8	2.4939	1.1386	6.8954	8
245	904;4001;4002;7937			ENSMUSP00000006027	ENSMUSP00000006027	4	4	4	>ENSMUSP00000006027 pep:known chromosome:GRCm38:18:34344889:34373415:-1 gene:ENSMUSG00000005873 transcript:ENSMUST00000006027 gene_biotype:protein_coding transcript_biotype:protein_coding		1	4	4	4	4	4	4	18.5	18.5	18.5	21.447	189	4.17			3	1		2							6	3.5615e-10	2.2435	1.8147	26.489	6	6.2266	1.8136	24.777	6	2.613	1.269	8.9361	6
246	120;4129;12605			ENSMUSP00000006053;ENSMUSP00000087620;ENSMUSP00000131867;ENSMUSP00000130720;ENSMUSP00000130990;ENSMUSP00000129957;ENSMUSP00000128595;ENSMUSP00000129074;ENSMUSP00000131560;ENSMUSP00000126093;ENSMUSP00000126998;ENSMUSP00000130570;ENSMUSP00000125819;ENSMUSP00000132279;ENSMUSP00000133249	ENSMUSP00000006053;ENSMUSP00000087620;ENSMUSP00000131867;ENSMUSP00000130720;ENSMUSP00000130990;ENSMUSP00000129957;ENSMUSP00000128595	3;3;3;3;3;3;2;1;1;1;1;1;1;1;1	3;3;3;3;3;3;2;1;1;1;1;1;1;1;1	3;3;3;3;3;3;2;1;1;1;1;1;1;1;1	>ENSMUSP00000006053 pep:known chromosome:GRCm38:16:17619354:17644828:1 gene:ENSMUSG00000005899 transcript:ENSMUST00000006053 gene_biotype:protein_coding transcript_biotype:protein_coding;>ENSMUSP00000087620 pep:known chromosome:GRCm38:16:17619363:17644827:		15	3	3	3	3	3	3	5.6	5.6	5.6	93.275	823	9.4							2			1	1	1	5	1.9314e-17	1.1552	1.1648	29.101	5	2.3186	1.0325	20.581	5	1.7977	0.85793	28.627	5
249	112;726;2043;2456;4144;5039;5964;6548;8161;12489;12618;12886			ENSMUSP00000006137	ENSMUSP00000006137	12	12	12	>ENSMUSP00000006137 pep:known chromosome:GRCm38:16:4039971:4077827:-1 gene:ENSMUSG00000005981 transcript:ENSMUST00000006137 gene_biotype:protein_coding transcript_biotype:protein_coding		1	12	12	12	12	12	12	21.5	21.5	21.5	80.208	706	5.29	4	1		1	3	1				1	3		14	5.4917e-108	0.9581	1.0135	25.348	14	2.8997	1.1652	17.122	14	2.6636	1.1964	12.899	14
250	5959;8473;8607;13043			ENSMUSP00000006181;ENSMUSP00000028926	ENSMUSP00000006181	4;1	4;1	4;1	>ENSMUSP00000006181 pep:known chromosome:GRCm38:7:16098458:16117975:1 gene:ENSMUSG00000006024 transcript:ENSMUST00000006181 gene_biotype:protein_coding transcript_biotype:protein_coding		2	4	4	4	4	4	4	21	21	21	33.189	295	8.5				1	1			1			2	1	6	9.4026e-37	2.3083	1.8502	6.1469	6	6.3761	1.9985	10.349	6	2.6403	1.1691	8.6789	6
252	1954;2159;3173;4016;8065;9603			ENSMUSP00000006235	ENSMUSP00000006235	6	6	6	>ENSMUSP00000006235 pep:known chromosome:GRCm38:14:63122462:63145919:1 gene:ENSMUSG00000021939 transcript:ENSMUST00000006235 gene_biotype:protein_coding transcript_biotype:protein_coding		1	6	6	6	6	6	6	26	26	26	37.279	339	4.45	3	2	1	1	1			1			2		11	2.1603e-47	2.2428	1.9631	36.232	10	2.9145	0.99313	41.774	10	1.1732	0.49745	11.741	10
254	5636			ENSMUSP00000108855;ENSMUSP00000006424;ENSMUSP00000054452;ENSMUSP00000098802;ENSMUSP00000039115	ENSMUSP00000108855;ENSMUSP00000006424;ENSMUSP00000054452;ENSMUSP00000098802;ENSMUSP00000039115	1;1;1;1;1	1;1;1;1;1	1;1;1;1;1	>ENSMUSP00000108855 pep:novel chromosome:GRCm38:5:88720855:88762058:1 gene:ENSMUSG00000006262 transcript:ENSMUST00000113229 gene_biotype:protein_coding transcript_biotype:protein_coding;>ENSMUSP00000006424 pep:known chromosome:GRCm38:5:88720871:88757989:1		5	1	1	1	1	1	1	6.3	6.3	6.3	25.609	221	8								2					2	0.00068647	12.795	9.907	1.3002	2	36.274	10.045	2.0448	2	2.8351	1.3892	3.345	2
255	4395;5062;5834;8932;11107;12413			ENSMUSP00000006435;ENSMUSP00000006431	ENSMUSP00000006435;ENSMUSP00000006431	6;3	6;3	6;3	>ENSMUSP00000006435 pep:known chromosome:GRCm38:8:69088646:69113711:1 gene:ENSMUSG00000006273 transcript:ENSMUST00000006435 gene_biotype:protein_coding transcript_biotype:protein_coding;>ENSMUSP00000006431 pep:known chromosome:GRCm38:6:83743017:83758809:1		2	6	6	6	6	6	6	19	19	19	56.55	511	7.92		1	2					3	3	1	2	1	13	2.0446e-61	1.3619	1.3127	69.574	13	2.2599	0.99184	60.68	13	1.6965	0.81681	10.198	13
256	793;1624;1670;1671;2060;4761;7648;11406;12242;12515			ENSMUSP00000006467;ENSMUSP00000109451;ENSMUSP00000109450	ENSMUSP00000006467;ENSMUSP00000109451;ENSMUSP00000109450	10;10;8	10;10;8	10;10;8	>ENSMUSP00000006467 pep:novel chromosome:GRCm38:1:74236517:74267987:1 gene:ENSMUSG00000006304 transcript:ENSMUST00000006467 gene_biotype:protein_coding transcript_biotype:protein_coding;>ENSMUSP00000109451 pep:novel chromosome:GRCm38:1:74236497:74268209:1		3	10	10	10	10	10	10	38.7	38.7	38.7	34.357	300	5.84	4	2		2	2			3	3	1		2	19	1.7625e-50	1.3087	1.2195	29.6	19	3.1395	1.1069	20.679	19	2.2404	1.0533	21.839	19
257	4107;4549;4712;5969;6052;6387;7667;9165;9284	38	92	ENSMUSP00000006496;ENSMUSP00000104265;ENSMUSP00000104263;ENSMUSP00000120736;ENSMUSP00000116623;ENSMUSP00000104264;ENSMUSP00000114894	ENSMUSP00000006496;ENSMUSP00000104265;ENSMUSP00000104263;ENSMUSP00000120736;ENSMUSP00000116623	9;9;7;7;7;1;1	9;9;7;7;7;1;1	9;9;7;7;7;1;1	>ENSMUSP00000006496 pep:known chromosome:GRCm38:7:3703993:3706901:1 gene:ENSMUSG00000006333 transcript:ENSMUST00000006496 gene_biotype:protein_coding transcript_biotype:protein_coding;>ENSMUSP00000104265 pep:known chromosome:GRCm38:7:3704052:3706857:1 gene		7	9	9	9	9	9	9	32	32	32	22.591	194	7.38	1	1		1	3	1	2			3	2	2	16	5.6452e-18	0.76038	0.69942	17.851	16	2.64	0.95685	8.5907	16	3.2311	1.424	14.771	16
258	7562	39	12	ENSMUSP00000006557;ENSMUSP00000064816;ENSMUSP00000126685	ENSMUSP00000006557;ENSMUSP00000064816;ENSMUSP00000126685	1;1;1	1;1;1	1;1;1	>ENSMUSP00000006557 pep:known chromosome:GRCm38:4:118428093:118432953:1 gene:ENSMUSG00000006390 transcript:ENSMUST00000006557 gene_biotype:protein_coding transcript_biotype:protein_coding;>ENSMUSP00000064816 pep:known chromosome:GRCm38:4:118429701:11843227		3	1	1	1	1	1	1	4.7	4.7	4.7	32.677	279	1	2												2	3.1821e-09	1.8367	1.5606	30.75	2	5.9766	2.0414	18.45	2	2.9642	1.4267	0.58782	2
260	2210;2215;7204;10039;10312;11694;12840;13024			ENSMUSP00000006611	ENSMUSP00000006611	8	8	8	>ENSMUSP00000006611 pep:known chromosome:GRCm38:4:148591503:148594619:1 gene:ENSMUSG00000006442 transcript:ENSMUST00000006611 gene_biotype:protein_coding transcript_biotype:protein_coding		1	8	8	8	8	8	8	33.1	33.1	33.1	33.995	302	5.45		2		2	2	1	3				1		11	3.2657e-30	0.67839	0.61008	22.827	11	2.5391	1.0687	18.114	11	4.1656	1.9235	16.422	11
261	277;733;735;839;4644;10939;10945;11544			ENSMUSP00000006625;ENSMUSP00000109424;ENSMUSP00000136623;ENSMUSP00000137466;ENSMUSP00000136599	ENSMUSP00000006625;ENSMUSP00000109424	8;8;2;2;2	8;8;2;2;2	6;6;0;0;0	>ENSMUSP00000006625 pep:known chromosome:GRCm38:19:4800569:4811634:-1 gene:ENSMUSG00000006456 transcript:ENSMUST00000006625 gene_biotype:protein_coding transcript_biotype:protein_coding;>ENSMUSP00000109424 pep:novel chromosome:GRCm38:19:4800922:4811585:-1		5	8	8	6	8	8	6	18.2	18.2	13.8	69.448	669	9.67		1			1				2	1	3	4	12	2.7798e-66	1.1653	1.0628	12.218	12	2.2505	0.95723	24.34	12	1.9079	0.90532	9.4719	12
262	356;751;1305;1385;1741;1769;1996;2365;3588;4179;4318;5320;5492;5669;6417;6946;7042;7240;7768;8749;9016;9046;9392;9566;9907;10238;10292;10932;11273;11642			ENSMUSP00000006629;ENSMUSP00000011877;ENSMUSP00000099902;ENSMUSP00000114841;ENSMUSP00000008991;ENSMUSP00000021458;ENSMUSP00000129782	ENSMUSP00000006629;ENSMUSP00000011877;ENSMUSP00000099902;ENSMUSP00000114841	30;30;26;26;2;2;2	30;30;26;26;2;2;2	29;29;25;25;1;1;1	>ENSMUSP00000006629 pep:known chromosome:GRCm38:11:30099395:30268169:-1 gene:ENSMUSG00000020315 transcript:ENSMUST00000006629 gene_biotype:protein_coding transcript_biotype:protein_coding;>ENSMUSP00000011877 pep:known chromosome:GRCm38:11:30099396:30219772		7	30	30	29	30	30	29	18.4	18.4	17.9	274.22	2363	6.13	4	6	3	3	2	3	1	7	1	1	4	4	39	1.3187e-138	2.62	2.1063	55.248	39	4.9971	1.5615	53.602	39	1.8011	0.83341	34.598	39
263	1836;1921;2783;8725;12017	40	240	ENSMUSP00000006679;ENSMUSP00000129585	ENSMUSP00000006679	5;1	5;1	5;1	>ENSMUSP00000006679 pep:known chromosome:GRCm38:10:79879614:79883174:1 gene:ENSMUSG00000057729 transcript:ENSMUST00000006679 gene_biotype:protein_coding transcript_biotype:protein_coding		2	5	5	5	5	5	5	24	24	24	27.609	254	7.5	1				2			2	1			2	8	4.6525e-62	3.1349	3.2548	16.655	8	2.4117	1.0388	20.737	8	0.73115	0.3406	13.339	8
264	2884;6328;10900;11518			ENSMUSP00000078539;ENSMUSP00000102740;ENSMUSP00000133611;ENSMUSP00000133844;ENSMUSP00000006754;ENSMUSP00000102732;ENSMUSP00000102734;ENSMUSP00000102736;ENSMUSP00000136310;ENSMUSP00000131930;ENSMUSP00000134665	ENSMUSP00000078539;ENSMUSP00000102740;ENSMUSP00000133611;ENSMUSP00000133844;ENSMUSP00000006754;ENSMUSP00000102732;ENSMUSP00000102734;ENSMUSP00000102736;ENSMUSP00000136310	4;4;4;4;4;4;4;4;4;1;1	4;4;4;4;4;4;4;4;4;1;1	4;4;4;4;4;4;4;4;4;1;1	>ENSMUSP00000078539 pep:known chromosome:GRCm38:11:102305924:102316680:-1 gene:ENSMUSG00000020923 transcript:ENSMUST00000079589 gene_biotype:protein_coding transcript_biotype:protein_coding;>ENSMUSP00000102740 pep:known chromosome:GRCm38:11:102306298:10231		11	4	4	4	4	4	4	6.3	6.3	6.3	89.478	764	6.4				2				3					5	7.91e-11	2.4122	1.9006	85.375	5	5.1687	1.5983	123.99	5	1.9403	0.88326	25.075	5
265	80;1465;3236;6258;6905;9531;10127;12152			ENSMUSP00000006764	ENSMUSP00000006764	8	8	8	>ENSMUSP00000006764 pep:known chromosome:GRCm38:8:122574637:122576907:-1 gene:ENSMUSG00000006589 transcript:ENSMUST00000006764 gene_biotype:protein_coding transcript_biotype:protein_coding		1	8	8	8	8	8	8	73.3	73.3	73.3	19.724	180	4.2	4	1		1	3	4	2						15	4.4262e-82	0.89174	0.83779	19.686	12	2.4711	1.096	39.809	12	2.8032	1.2969	49.037	12
266	104;324;585;868;2328;2340;2766;3226;3241;7976;8859;9526;10099;10874;11118			ENSMUSP00000006838;ENSMUSP00000122918;ENSMUSP00000115967;ENSMUSP00000121146	ENSMUSP00000006838;ENSMUSP00000122918;ENSMUSP00000115967	15;14;10;2	15;14;10;2	15;14;10;2	>ENSMUSP00000006838 pep:known chromosome:GRCm38:9:108508005:108515941:1 gene:ENSMUSG00000032604 transcript:ENSMUST00000006838 gene_biotype:protein_coding transcript_biotype:protein_coding;>ENSMUSP00000122918 pep:novel chromosome:GRCm38:9:108508071:10851593		4	15	15	15	15	15	15	25.4	25.4	25.4	87.676	775	6.42	1			4	4	2	2	2	1		2	1	19	1.5378e-67	0.9134	0.91307	37.657	19	2.4942	1.0371	46.261	19	2.6444	1.2337	22.671	19
268	11742;12447			ENSMUSP00000006854;ENSMUSP00000135930;ENSMUSP00000082119;ENSMUSP00000128573	ENSMUSP00000006854;ENSMUSP00000135930;ENSMUSP00000082119;ENSMUSP00000128573	2;2;2;2	2;2;2;2	2;2;2;2	>ENSMUSP00000006854 pep:known chromosome:GRCm38:9:108490676:108501697:1 gene:ENSMUSG00000006676 transcript:ENSMUST00000006854 gene_biotype:protein_coding transcript_biotype:protein_coding;>ENSMUSP00000135930 pep:known chromosome:GRCm38:9:108490676:10850233		4	2	2	2	2	2	2	1.2	1.2	1.2	150.55	1360	11.5											1	1	2	0.0019496	1.5688	1.5691	15.235	2	4.1129	1.8424	15.647	2	2.4448	1.2061	5.5536	2
269	5295;10262;10701;10794			ENSMUSP00000006856	ENSMUSP00000006856	4	4	4	>ENSMUSP00000006856 pep:known chromosome:GRCm38:X:93304767:93632155:-1 gene:ENSMUSG00000006678 transcript:ENSMUST00000006856 gene_biotype:protein_coding transcript_biotype:protein_coding		1	4	4	4	4	4	4	2.6	2.6	2.6	167.34	1465	9					1		2			1	2	1	7	3.2902e-16	2.154	1.917	61.515	7	4.3039	1.584	88.807	7	1.749	0.85807	148.96	7
270	8813;9279			ENSMUSP00000006911;ENSMUSP00000117234;ENSMUSP00000122973;ENSMUSP00000112549;ENSMUSP00000116190	ENSMUSP00000006911;ENSMUSP00000117234;ENSMUSP00000122973;ENSMUSP00000112549;ENSMUSP00000116190	2;2;2;1;1	2;2;2;1;1	2;2;2;1;1	>ENSMUSP00000006911 pep:known chromosome:GRCm38:10:127063534:127067920:1 gene:ENSMUSG00000006728 transcript:ENSMUST00000006911 gene_biotype:protein_coding transcript_biotype:protein_coding;>ENSMUSP00000117234 pep:known chromosome:GRCm38:10:127063868:127066		5	2	2	2	2	2	2	9.6	9.6	9.6	33.75	303	8								2					2	0.0035854	2.572	2.4902	99.564	2	11.778	5.6391	125.58	2	4.1284	2.0624	13.907	2
272	5145;11224			ENSMUSP00000006914	ENSMUSP00000006914	2	2	2	>ENSMUSP00000006914 pep:known chromosome:GRCm38:10:127165156:127172340:1 gene:ENSMUSG00000006731 transcript:ENSMUST00000006914 gene_biotype:protein_coding transcript_biotype:protein_coding		1	2	2	2	2	2	2	5.6	5.6	5.6	59.211	533	5.5				1			1						2	0.00028774	2.1915	2.0141	22.433	2	4.5608	1.8136	5.9735	2	1.851	0.95018	8.683	2
274	1963;4524;4987;5321;8757;10306;11247;11852			ENSMUSP00000007005;ENSMUSP00000045912;ENSMUSP00000125066;ENSMUSP00000125454	ENSMUSP00000007005;ENSMUSP00000045912;ENSMUSP00000125066;ENSMUSP00000125454	8;7;7;5	8;7;7;5	8;7;7;5	>ENSMUSP00000007005 pep:known chromosome:GRCm38:17:12942890:12960747:-1 gene:ENSMUSG00000023832 transcript:ENSMUST00000007005 gene_biotype:protein_coding transcript_biotype:protein_coding;>ENSMUSP00000045912 pep:known chromosome:GRCm38:17:12923833:12940402		4	8	8	8	8	8	8	36.5	36.5	36.5	41.297	397	6.83	1	1			1	2	1	2	2	1	1		12	1.5457e-44	1.0799	1.1158	53.717	12	2.4444	1.1384	50.297	12	2.2138	1.0457	12.038	12
276	352;3153;3170			ENSMUSP00000007012	ENSMUSP00000007012	3	3	3	>ENSMUSP00000007012 pep:known chromosome:GRCm38:17:13007839:13018119:1 gene:ENSMUSG00000006818 transcript:ENSMUST00000007012 gene_biotype:protein_coding transcript_biotype:protein_coding		1	3	3	3	3	3	3	16.7	16.7	16.7	24.603	222	4.14		1	2	1	1	2							7	4.2497e-38	0.99179	0.84965	8.4254	7	1.895	0.66632	10.116	7	1.8149	0.79613	20.832	7
277	1784;1911;1949;2502;4274;4695;5503;5642;6247;6749;6750;9891;10557;11615;12621			ENSMUSP00000103012;ENSMUSP00000007131;ENSMUSP00000127632;ENSMUSP00000103008	ENSMUSP00000103012;ENSMUSP00000007131;ENSMUSP00000127632	15;15;15;6	15;15;15;6	15;15;15;6	>ENSMUSP00000103012 pep:known chromosome:GRCm38:11:100476353:100528000:-1 gene:ENSMUSG00000020917 transcript:ENSMUST00000107389 gene_biotype:protein_coding transcript_biotype:protein_coding;>ENSMUSP00000007131 pep:known chromosome:GRCm38:11:100476356:10052		4	15	15	15	15	15	15	14.5	14.5	14.5	120.79	1101	5.04	1	4	2	3	4	3	4				1	1	23	1.002e-70	1.4715	1.2158	30.256	23	4.433	1.3913	38.596	23	2.7818	1.2631	34.626	23
278	742;974;1050;1635;3758;5853;6482;7305;7751;9498;9545;9637;10617;10913;11485;11887;11958;12350	41	370	ENSMUSP00000007212;ENSMUSP00000135967;ENSMUSP00000127496	ENSMUSP00000007212;ENSMUSP00000135967	18;10;1	18;10;1	18;10;1	>ENSMUSP00000007212 pep:known chromosome:GRCm38:16:20651652:20663414:1 gene:ENSMUSG00000006998 transcript:ENSMUST00000007212 gene_biotype:protein_coding transcript_biotype:protein_coding;>ENSMUSP00000135967 pep:known chromosome:GRCm38:10:31248140:31251045:		3	18	18	18	18	18	18	28.6	28.6	28.6	100.2	908	7.62		4		6	2		2	3	4	1	2	8	32	1.2279e-159	0.95205	0.89552	29.257	32	2.9036	1.1257	27.084	32	3.0164	1.4274	20.973	32
279	1446;5071;6883;7641;9693;10426;12284			ENSMUSP00000007216;ENSMUSP00000087477	ENSMUSP00000007216;ENSMUSP00000087477	7;7	7;7	7;7	>ENSMUSP00000007216 pep:known chromosome:GRCm38:16:20535480:20544909:1 gene:ENSMUSG00000022841 transcript:ENSMUST00000007216 gene_biotype:protein_coding transcript_biotype:protein_coding;>ENSMUSP00000087477 pep:novel chromosome:GRCm38:16:20535478:20544056:		2	7	7	7	7	7	7	20.2	20.2	20.2	49.654	435	8.25	1		1	1							2	3	8	7.3043e-25	1.9532	1.6061	27.273	8	4.7581	1.5503	37.945	8	2.2359	1.0085	25.604	8
281	3251;3842;5454;6103;6316;7498;8469;12748;12868			ENSMUSP00000007257	ENSMUSP00000007257	9	9	9	>ENSMUSP00000007257 pep:known chromosome:GRCm38:17:35049966:35058749:1 gene:ENSMUSG00000007041 transcript:ENSMUST00000007257 gene_biotype:protein_coding transcript_biotype:protein_coding		1	9	9	9	9	9	9	39.8	39.8	39.8	27.013	241	6.5	3	1			2	2	1				3	2	14	5.838e-55	2.2757	1.8076	26.014	14	3.657	1.174	26.392	14	1.7147	0.78848	25.078	14
282	1112;7756			ENSMUSP00000007296	ENSMUSP00000007296	2	2	2	>ENSMUSP00000007296 pep:known chromosome:GRCm38:5:110286306:110337474:1 gene:ENSMUSG00000007080 transcript:ENSMUST00000007296 gene_biotype:protein_coding transcript_biotype:protein_coding		1	2	2	2	2	2	2	1.1	1.1	1.1	262.1	2283	7				1						1			2	3.0446e-08	1.1639	1.2343	13.848	2	3.2188	1.5535	37.166	2	2.7656	1.4021	16.38	2
283	5604;6469			ENSMUSP00000102901;ENSMUSP00000042088;ENSMUSP00000097981;ENSMUSP00000007533;ENSMUSP00000114100;ENSMUSP00000131026	ENSMUSP00000102901;ENSMUSP00000042088;ENSMUSP00000097981;ENSMUSP00000007533;ENSMUSP00000114100;ENSMUSP00000131026	2;2;2;2;2;1	2;2;2;2;2;1	2;2;2;2;2;1	>ENSMUSP00000102901 pep:novel chromosome:GRCm38:11:101253735:101259323:1 gene:ENSMUSG00000078656 transcript:ENSMUST00000107280 gene_biotype:protein_coding transcript_biotype:protein_coding;>ENSMUSP00000042088 pep:known chromosome:GRCm38:11:101253707:101259		6	2	2	2	2	2	2	13	13	13	21.594	184	9						1						1	2	0.00012976	1.4548	1.374	29.367	2	3.1444	1.1876	41.762	2	2.3504	1.0749	3.8115	2
284	4359;7975;9510			ENSMUSP00000007602;ENSMUSP00000108229	ENSMUSP00000007602;ENSMUSP00000108229	3;3	3;3	3;3	>ENSMUSP00000007602 pep:known chromosome:GRCm38:6:122308720:122317680:1 gene:ENSMUSG00000007458 transcript:ENSMUST00000007602 gene_biotype:protein_coding transcript_biotype:protein_coding;>ENSMUSP00000108229 pep:known chromosome:GRCm38:6:122308720:12231768		2	3	3	3	3	3	3	14.4	14.4	14.4	31.172	278	2	2	1	2										5	3.1563e-94	1.5017	1.6331	23.677	5	2.8525	1.2618	18.586	5	1.8844	0.87165	15.38	5
285	339;947;1622;1623;4236;4696;5802;6836;7143;8194;9004;9382;10367;10956;11619;12496			ENSMUSP00000007708;ENSMUSP00000133334;ENSMUSP00000134886;ENSMUSP00000135253;ENSMUSP00000133778	ENSMUSP00000007708	16;1;1;1;1	16;1;1;1;1	12;1;0;0;0	>ENSMUSP00000007708 pep:known chromosome:GRCm38:17:20945311:20965916:1 gene:ENSMUSG00000007564 transcript:ENSMUST00000007708 gene_biotype:protein_coding transcript_biotype:protein_coding		5	16	16	12	16	16	12	36.7	36.7	26.1	65.322	589	5.37	5	4	2	3	2	3		1	1		3	3	27	7.7861e-82	1.3219	1.2245	26.842	26	3.1589	1.179	20.007	26	2.2776	1.0794	12.048	26
288	326;1645;3655;4462;4701;4798;5092;5518;5870;7647;7734;10217;10990;11948;11956			ENSMUSP00000007814	ENSMUSP00000007814	15	15	15	>ENSMUSP00000007814 pep:known chromosome:GRCm38:17:57021058:57031507:-1 gene:ENSMUSG00000007670 transcript:ENSMUST00000007814 gene_biotype:protein_coding transcript_biotype:protein_coding		1	15	15	15	15	15	15	27.5	27.5	27.5	76.775	748	4.75	4	2		2	6	1	1	2	1		1		20	7.4216e-88	1.3478	1.2987	33.151	20	3.1861	1.1628	39.306	20	2.1283	0.94295	45.472	20
290	2256;4652;5618;7320;10353			ENSMUSP00000007959;ENSMUSP00000002303;ENSMUSP00000102399;ENSMUSP00000045487;ENSMUSP00000135659;ENSMUSP00000067013	ENSMUSP00000007959;ENSMUSP00000002303;ENSMUSP00000102399;ENSMUSP00000045487;ENSMUSP00000135659	5;4;4;3;3;1	5;4;4;3;3;1	5;4;4;3;3;1	>ENSMUSP00000007959 pep:known chromosome:GRCm38:9:108306205:108337939:1 gene:ENSMUSG00000007815 transcript:ENSMUST00000007959 gene_biotype:protein_coding transcript_biotype:protein_coding;>ENSMUSP00000002303 pep:known chromosome:GRCm38:3:104789011:10479445		6	5	5	5	5	5	5	21.2	21.2	21.2	21.782	193	7.4	1			1	2	2					1	3	10	2.3284e-15	3.5259	2.7135	58.151	10	7.4181	2.1879	55.969	10	2.105	0.97773	12.467	10
291	189;2822;3104;6758;11209;11933			ENSMUSP00000007977;ENSMUSP00000103445;ENSMUSP00000119021	ENSMUSP00000007977;ENSMUSP00000103445	6;6;1	6;6;1	6;6;1	>ENSMUSP00000007977 pep:known chromosome:GRCm38:7:45140905:45154573:-1 gene:ENSMUSG00000007833 transcript:ENSMUST00000007977 gene_biotype:protein_coding transcript_biotype:protein_coding;>ENSMUSP00000103445 pep:putative chromosome:GRCm38:7:45142445:4515458		3	6	6	6	6	6	6	10.8	10.8	10.8	84.797	802	6.91		1		1	2	2	1	1	1			2	11	9.6167e-43	1.0592	1.0938	28.384	11	2.3839	1.1048	9.9186	11	2.1806	0.98936	18.014	11
292	3218;3310;5582;5583;6084;6134			ENSMUSP00000007980	ENSMUSP00000007980	6	6	6	>ENSMUSP00000007980 pep:known chromosome:GRCm38:13:58125879:58128556:-1 gene:ENSMUSG00000007836 transcript:ENSMUST00000007980 gene_biotype:protein_coding transcript_biotype:protein_coding		1	6	6	6	6	6	6	26.2	26.2	26.2	30.53	305	4.7		1	2	3	1	1	1		1				10	3.7999e-78	2.2724	1.8338	38.252	10	4.7885	1.65	32.306	10	2.1768	0.97419	11.146	10
293	472;4668;9050;11936			ENSMUSP00000122354;ENSMUSP00000101517;ENSMUSP00000008024	ENSMUSP00000122354;ENSMUSP00000101517;ENSMUSP00000008024	4;4;4	3;3;3	3;3;3	>ENSMUSP00000122354 pep:novel chromosome:GRCm38:4:133679008:133753611:-1 gene:ENSMUSG00000007880 transcript:ENSMUST00000145664 gene_biotype:protein_coding transcript_biotype:protein_coding;>ENSMUSP00000101517 pep:known chromosome:GRCm38:4:133679008:1337536		3	4	3	3	4	3	3	2.3	2	2	242.67	2287	6.33				2							1		3	2.9142e-05	1.9055	1.9091	42.933	3	3.6019	1.742	65.681	3	1.7432	0.76947	12.754	3
294	386;13029			ENSMUSP00000008036;ENSMUSP00000129695	ENSMUSP00000008036;ENSMUSP00000129695	2;1	2;1	2;1	>ENSMUSP00000008036 pep:known chromosome:GRCm38:9:61913284:61914538:-1 gene:ENSMUSG00000007892 transcript:ENSMUST00000008036 gene_biotype:protein_coding transcript_biotype:protein_coding;>ENSMUSP00000129695 pep:known chromosome:GRCm38:8:106572966:106573461		2	2	2	2	2	2	2	51.8	51.8	51.8	11.475	114	7.6		1			1	2	1	1	1	1	1	1	10	2.4317e-22	0.88429	0.70358	10.628	10	3.1275	0.99517	10.809	10	3.3263	1.4833	10.054	10
296	1307;3645;7547;9000			ENSMUSP00000008477;ENSMUSP00000120137;ENSMUSP00000093293	ENSMUSP00000008477;ENSMUSP00000120137;ENSMUSP00000093293	4;3;2	2;2;0	2;2;0	>ENSMUSP00000008477 pep:known chromosome:GRCm38:2:143063039:143072853:1 gene:ENSMUSG00000008333 transcript:ENSMUST00000008477 gene_biotype:protein_coding transcript_biotype:protein_coding;>ENSMUSP00000120137 pep:known chromosome:GRCm38:2:143063131:14306942		3	4	2	2	4	2	2	18.7	12	12	25.323	225	7.5				1							1		2	2.4786e-07	1.1829	0.98927	43.231	2	3.28	0.99904	23.604	2	2.5244	1.0687	2.7144	2
297	6246;7762;10060;11596			ENSMUSP00000008517;ENSMUSP00000104276;ENSMUSP00000136031	ENSMUSP00000008517;ENSMUSP00000104276;ENSMUSP00000136031	4;4;4	4;4;4	4;4;4	>ENSMUSP00000008517 pep:known chromosome:GRCm38:7:3629985:3642486:1 gene:ENSMUSG00000008373 transcript:ENSMUST00000008517 gene_biotype:protein_coding transcript_biotype:protein_coding;>ENSMUSP00000104276 pep:known chromosome:GRCm38:7:3630557:3641229:1 gene		3	4	4	4	4	4	4	13.4	13.4	13.4	55.429	499	5	1	1			1							1	4	4.223e-16	1.2106	1.2343	22.602	4	3.8442	1.477	14.387	4	2.5866	1.2188	40.32	4
299	21;5828;8143			ENSMUSP00000008594;ENSMUSP00000131850	ENSMUSP00000008594;ENSMUSP00000131850	3;3	3;3	3;3	>ENSMUSP00000008594 pep:known chromosome:GRCm38:8:105860634:105880402:1 gene:ENSMUSG00000008450 transcript:ENSMUST00000008594 gene_biotype:protein_coding transcript_biotype:protein_coding;>ENSMUSP00000131850 pep:known chromosome:GRCm38:19:53588204:53589067		2	3	3	3	3	3	3	29.1	29.1	29.1	14.478	127	3.33	2							1					3	2.5639e-15	0.91526	0.85664	7.4823	2	2.2041	0.82194	1.7612	2	2.2732	1.0386	0.071337	2
301	1381;4042;4458;5052;9205;11594;11739;12895			ENSMUSP00000008812;ENSMUSP00000126892;ENSMUSP00000128443;ENSMUSP00000138296	ENSMUSP00000008812;ENSMUSP00000126892;ENSMUSP00000128443;ENSMUSP00000138296	8;8;7;5	8;8;7;5	8;8;7;5	>ENSMUSP00000008812 pep:known chromosome:GRCm38:17:33951999:33955717:-1 gene:ENSMUSG00000008668 transcript:ENSMUST00000008812 gene_biotype:protein_coding transcript_biotype:protein_coding;>ENSMUSP00000126892 pep:known chromosome:GRCm38:13:97760130:97760588		4	8	8	8	8	8	8	44.7	44.7	44.7	17.718	152	6.15	1		1	3	3	1	1					3	13	1.0118e-65	0.72332	0.71981	15.927	13	2.4958	1.0645	14.313	13	3.3476	1.5563	9.5467	13
302	1928;2752;4599;6329;9288;11515			ENSMUSP00000008826;ENSMUSP00000082055;ENSMUSP00000125806;ENSMUSP00000115919;ENSMUSP00000100795;ENSMUSP00000119500	ENSMUSP00000008826;ENSMUSP00000082055;ENSMUSP00000125806;ENSMUSP00000115919;ENSMUSP00000100795	6;6;6;6;5;2	6;6;6;6;5;2	6;6;6;6;5;2	>ENSMUSP00000008826 pep:known chromosome:GRCm38:X:74270812:74273135:1 gene:ENSMUSG00000008682 transcript:ENSMUST00000008826 gene_biotype:protein_coding transcript_biotype:protein_coding;>ENSMUSP00000082055 pep:known chromosome:GRCm38:X:74270860:74273135:1		6	6	6	6	6	6	6	26.6	26.6	26.6	24.604	214	8.55	1			1	1			3				5	11	6.5162e-20	1.1105	1.0771	22.008	11	3.4207	1.8045	27.732	11	3.09	1.4793	5.7383	11
303	4381;5187;8558;12107			ENSMUSP00000008893;ENSMUSP00000137780;ENSMUSP00000118450;ENSMUSP00000138062	ENSMUSP00000008893;ENSMUSP00000137780;ENSMUSP00000118450;ENSMUSP00000138062	4;4;2;2	4;4;2;2	4;4;2;2	>ENSMUSP00000008893 pep:known chromosome:GRCm38:19:4148619:4154035:1 gene:ENSMUSG00000024835 transcript:ENSMUST00000008893 gene_biotype:protein_coding transcript_biotype:protein_coding;>ENSMUSP00000137780 pep:known chromosome:GRCm38:MG153_PATCH:4148618:415		4	4	4	4	4	4	4	11	11	11	53.912	484	6.12			2	1	1	2					2		8	8.7127e-14	2.1334	1.9213	38.625	8	3.8203	1.3434	44.495	8	1.5758	0.79434	11.909	8
304	2745;3771			ENSMUSP00000112609;ENSMUSP00000008966;ENSMUSP00000113161	ENSMUSP00000112609;ENSMUSP00000008966;ENSMUSP00000113161	2;2;2	2;2;2	2;2;2	>ENSMUSP00000112609 pep:putative chromosome:GRCm38:12:85272547:85288438:-1 gene:ENSMUSG00000008822 transcript:ENSMUST00000121930 gene_biotype:protein_coding transcript_biotype:protein_coding;>ENSMUSP00000008966 pep:known chromosome:GRCm38:12:85272398:85280		3	2	2	2	2	2	2	14	14	14	17.344	157	8.5					1							1	2	7.5491e-24	1.528	1.3827	8.1962	2	2.3129	0.87138	13.206	2	1.4496	0.64685	3.3165	2
305	3888;7135;7200;7201;9432			ENSMUSP00000009036;ENSMUSP00000137236;ENSMUSP00000136273	ENSMUSP00000009036;ENSMUSP00000137236;ENSMUSP00000136273	5;5;4	5;5;4	5;5;4	>ENSMUSP00000009036 pep:known chromosome:GRCm38:8:22577075:22593813:-1 gene:ENSMUSG00000008892 transcript:ENSMUST00000009036 gene_biotype:protein_coding transcript_biotype:protein_coding;>ENSMUSP00000137236 pep:known chromosome:GRCm38:13:18030324:18031629:		3	5	5	5	5	5	5	18.4	18.4	18.4	30.752	283	7.71				2	2							3	7	6.0927e-36	1.0969	0.86468	13.107	7	2.0533	0.61191	22.712	7	1.7068	0.77575	24.1	7
306	5683;6996;7316;9479;10515;12950			ENSMUSP00000009039;ENSMUSP00000106014	ENSMUSP00000009039;ENSMUSP00000106014	6;6	6;6	6;6	>ENSMUSP00000009039 pep:known chromosome:GRCm38:15:34440510:34443222:-1 gene:ENSMUSG00000058600 transcript:ENSMUST00000009039 gene_biotype:protein_coding transcript_biotype:protein_coding;>ENSMUSP00000106014 pep:known chromosome:GRCm38:15:34440505:34443640		2	6	6	6	6	6	6	47.8	47.8	47.8	12.784	115	8.2	1				2	1	1	3	2		3	2	15	1.6114e-124	0.96607	0.78049	17.468	15	3.3583	0.9826	17.166	15	3.1794	1.39	21.656	15
307	1468;4287;6893;8876;8957;9058;10708			ENSMUSP00000009099;ENSMUSP00000105345;ENSMUSP00000105349;ENSMUSP00000064338;ENSMUSP00000105348	ENSMUSP00000009099;ENSMUSP00000105345;ENSMUSP00000105349;ENSMUSP00000064338;ENSMUSP00000105348	7;7;7;7;7	7;7;7;7;7	4;4;4;4;4	>ENSMUSP00000009099 pep:known chromosome:GRCm38:12:113098278:113137206:1 gene:ENSMUSG00000021144 transcript:ENSMUST00000009099 gene_biotype:protein_coding transcript_biotype:protein_coding;>ENSMUSP00000105345 pep:novel chromosome:GRCm38:12:113098278:113137		5	7	7	4	7	7	4	11.3	11.3	6.7	80.797	715	7.12				1	2	1	2				1	1	8	1.4647e-14	1.8082	1.3979	29.827	8	4.5211	1.3981	24.195	8	2.2577	1.0948	6.5851	8
308	4133;6837			ENSMUSP00000009120;ENSMUSP00000109822	ENSMUSP00000009120;ENSMUSP00000109822	2;2	2;2	2;2	>ENSMUSP00000009120 pep:known chromosome:GRCm38:16:84835124:84863779:1 gene:ENSMUSG00000008976 transcript:ENSMUST00000009120 gene_biotype:protein_coding transcript_biotype:protein_coding;>ENSMUSP00000109822 pep:known chromosome:GRCm38:16:84834925:84861315:		2	2	2	2	2	2	2	5.1	5.1	5.1	51.344	454	3.5		1			1								2	5.4058e-08	2.4683	2.2189	7.372	2	4.7675	1.8541	7.8758	2	1.8418	0.88766	17.468	2
309	3460;5107;5222;5471;6156;6731;7031;7397;7576;8144;9027;11310			ENSMUSP00000009234;ENSMUSP00000099134;ENSMUSP00000105523;ENSMUSP00000134798;ENSMUSP00000116562	ENSMUSP00000009234;ENSMUSP00000099134;ENSMUSP00000105523	12;12;12;4;1	6;6;6;0;0	6;6;6;0;0	>ENSMUSP00000009234 pep:known chromosome:GRCm38:11:4986824:5042791:1 gene:ENSMUSG00000009090 transcript:ENSMUST00000009234 gene_biotype:protein_coding transcript_biotype:protein_coding;>ENSMUSP00000099134 pep:known chromosome:GRCm38:11:5009530:5042729:1 ge		5	12	6	6	12	6	6	14.3	8.7	8.7	103.93	943	7.71	1				1	2						3	7	5.3047e-23	1.2463	1.0468	21.524	7	3.1095	1.0271	22.024	7	2.3222	1.0325	21.483	7
310	519;12023			ENSMUSP00000009256	ENSMUSP00000009256	2	2	2	>ENSMUSP00000009256 pep:known chromosome:GRCm38:6:120836230:120892842:1 gene:ENSMUSG00000009112 transcript:ENSMUST00000009256 gene_biotype:protein_coding transcript_biotype:protein_coding		1	2	2	2	2	2	2	6.2	6.2	6.2	46.719	434	6						2							2	1.0117e-30	1.5296	1.4323	10.364	2	2.0654	0.74422	18.452	2	1.819	0.85156	20.084	2
311	1409;6913			ENSMUSP00000009420;ENSMUSP00000113548;ENSMUSP00000132365;ENSMUSP00000121975;ENSMUSP00000118890	ENSMUSP00000009420;ENSMUSP00000113548;ENSMUSP00000132365;ENSMUSP00000121975;ENSMUSP00000118890	2;2;2;1;1	2;2;2;1;1	2;2;2;1;1	>ENSMUSP00000009420 pep:known chromosome:GRCm38:6:48593900:48599081:1 gene:ENSMUSG00000052751 transcript:ENSMUST00000009420 gene_biotype:protein_coding transcript_biotype:protein_coding;>ENSMUSP00000113548 pep:known chromosome:GRCm38:6:48593891:48599082:1		5	2	2	2	2	2	2	4.8	4.8	4.8	61.829	545	6				1				1					2	0.0024475	2.741	2.6997	59.716	2	5.4949	2.1091	5.8121	2	1.8928	0.88627	41.311	2
312	6856;8029;9674;11450			ENSMUSP00000009679;ENSMUSP00000025427;ENSMUSP00000123500;ENSMUSP00000122741	ENSMUSP00000009679;ENSMUSP00000025427;ENSMUSP00000123500;ENSMUSP00000122741	4;3;2;2	4;3;2;2	4;3;2;2	>ENSMUSP00000009679 pep:known chromosome:GRCm38:18:68300355:68324852:1 gene:ENSMUSG00000009535 transcript:ENSMUST00000009679 gene_biotype:protein_coding transcript_biotype:protein_coding;>ENSMUSP00000025427 pep:known chromosome:GRCm38:18:68300400:68321906:		4	4	4	4	4	4	4	10.3	10.3	10.3	53.291	465	5.6		1		1	1	1					1		5	4.5215e-38	1.1665	1.0902	102.74	5	2.3136	0.92103	21.253	5	1.9829	0.87009	9.9193	5
316	255;1212;3079;8597;8922;12567	42	245	ENSMUSP00000009774;ENSMUSP00000020608	ENSMUSP00000009774;ENSMUSP00000020608	6;6	6;6	5;5	>ENSMUSP00000009774 pep:known chromosome:GRCm38:8:33599621:33619794:1 gene:ENSMUSG00000009630 transcript:ENSMUST00000009774 gene_biotype:protein_coding transcript_biotype:protein_coding;>ENSMUSP00000020608 pep:known chromosome:GRCm38:11:52098681:52127778:1		2	6	6	5	6	6	5	31.7	31.7	26.9	35.575	309	6.62				2	1	3					2		8	1.0407e-36	1.5955	1.6179	27.302	8	3.7951	1.5956	28.326	8	2.3931	1.0679	5.3017	8
318	1100;1104;4859;5373;6956;7788;12706			ENSMUSP00000010007	ENSMUSP00000010007	7	7	7	>ENSMUSP00000010007 pep:known chromosome:GRCm38:4:140961203:140979193:1 gene:ENSMUSG00000009863 transcript:ENSMUST00000010007 gene_biotype:protein_coding transcript_biotype:protein_coding		1	7	7	7	7	7	7	27.7	27.7	27.7	31.814	282	7.78	1			1	2					1	3	1	9	5.1442e-20	1.1895	0.9677	18.187	9	2.5145	0.81413	10.005	9	1.9279	0.83264	13.698	9
320	6446;6807			ENSMUSP00000010049	ENSMUSP00000010049	2	2	2	>ENSMUSP00000010049 pep:known chromosome:GRCm38:1:106720410:106759742:-1 gene:ENSMUSG00000009905 transcript:ENSMUST00000010049 gene_biotype:protein_coding transcript_biotype:protein_coding		1	2	2	2	2	2	2	9	9	9	35.955	332	7.33					1	1					1		3	6.476e-05	3.0401	2.2563	33.163	3	4.9052	1.3892	31.937	3	1.6374	0.75508	22.526	3
321	2914;3665;4657;4865;6160;6668;7660;8415;8906;8907;9623;12763			ENSMUSP00000130194;ENSMUSP00000010239	ENSMUSP00000130194;ENSMUSP00000010239	12;12	12;12	12;12	>ENSMUSP00000130194 pep:known chromosome:GRCm38:19:8706882:8723369:-1 gene:ENSMUSG00000010095 transcript:ENSMUST00000170157 gene_biotype:protein_coding transcript_biotype:protein_coding;>ENSMUSP00000010239 pep:known chromosome:GRCm38:19:8706882:8713897:-1		2	12	12	12	12	12	12	25.5	25.5	25.5	62.239	565	5.65	3	2	1	1	5	1	2		1	1	1	2	20	8.5127e-78	2.0801	1.7751	24.848	20	5.1229	1.6982	32.224	20	2.4528	1.1356	15.076	20
322	237;6878;11141			ENSMUSP00000010241	ENSMUSP00000010241	3	3	3	>ENSMUSP00000010241 pep:known chromosome:GRCm38:19:8757103:8770909:1 gene:ENSMUSG00000010097 transcript:ENSMUST00000010241 gene_biotype:protein_coding transcript_biotype:protein_coding		1	3	3	3	3	3	3	6	6	6	70.299	618	8				1	1						1	1	4	2.6328e-19	1.9191	1.5306	3.7955	3	3.8351	1.2952	15.701	3	1.8717	0.88376	9.7214	3
324	1271;4937;5334;7910			ENSMUSP00000010278;ENSMUSP00000122465	ENSMUSP00000010278;ENSMUSP00000122465	4;3	4;3	4;3	>ENSMUSP00000010278 pep:known chromosome:GRCm38:3:105959369:105969760:1 gene:ENSMUSG00000000561 transcript:ENSMUST00000010278 gene_biotype:protein_coding transcript_biotype:protein_coding;>ENSMUSP00000122465 pep:putative chromosome:GRCm38:3:105961622:10596		2	4	4	4	4	4	4	14	14	14	36.942	342	8.8					2						2	1	5	2.3452e-23	0.78079	0.73744	29.279	5	2.6476	1.1281	6.6748	5	3.3179	1.5905	30.998	5
327	4485			ENSMUSP00000010795;ENSMUSP00000042351;ENSMUSP00000135439;ENSMUSP00000135191;ENSMUSP00000135310	ENSMUSP00000010795;ENSMUSP00000042351;ENSMUSP00000135439;ENSMUSP00000135191;ENSMUSP00000135310	1;1;1;1;1	1;1;1;1;1	1;1;1;1;1	>ENSMUSP00000010795 pep:known chromosome:GRCm38:9:119148023:119157093:-1 gene:ENSMUSG00000010651 transcript:ENSMUST00000010795 gene_biotype:protein_coding transcript_biotype:protein_coding;>ENSMUSP00000042351 pep:known chromosome:GRCm38:9:119341294:1193502		5	1	1	1	1	1	1	4.5	4.5	4.5	43.995	424	5.5					1	1							2	0.079107	1.2669	1.308	11.478	2	2.8924	1.3762	0.76319	2	1.8179	0.88656	9.7392	2
328	5420;11248;11589			ENSMUSP00000010807	ENSMUSP00000010807	3	3	3	>ENSMUSP00000010807 pep:known chromosome:GRCm38:19:10182888:10196870:1 gene:ENSMUSG00000010663 transcript:ENSMUST00000010807 gene_biotype:protein_coding transcript_biotype:protein_coding		1	3	3	3	3	3	3	10.7	10.7	10.7	52.322	447	9							1	1				1	3	7.9056e-14	1.8559	1.4533	64.397	3	6.4931	2.0057	41.226	3	3.518	1.6593	35.435	3
329	567;2144;2427;2742;4109;5878;7273;7347;10265;10266;10336;11992;12108;12508			ENSMUSP00000010899;ENSMUSP00000101529	ENSMUSP00000010899;ENSMUSP00000101529	14;13	14;13	14;13	>ENSMUSP00000010899 pep:known chromosome:GRCm38:7:143557230:143600090:-1 gene:ENSMUSG00000010755 transcript:ENSMUST00000010899 gene_biotype:protein_coding transcript_biotype:protein_coding;>ENSMUSP00000101529 pep:known chromosome:GRCm38:7:143557707:1436000		2	14	14	14	14	14	14	19.3	19.3	19.3	94.859	831	6	2	3		1	2		1		1		2	2	14	6.1001e-50	0.6889	0.62431	31.445	14	3.2999	1.423	25.409	14	5.0405	2.4275	108.68	14
332	508;2857;2858;4051;4426;4427;10256;11705			ENSMUSP00000011896;ENSMUSP00000020768	ENSMUSP00000011896	8;3	8;3	8;3	>ENSMUSP00000011896 pep:known chromosome:GRCm38:19:41911871:41918664:1 gene:ENSMUSG00000011752 transcript:ENSMUST00000011896 gene_biotype:protein_coding transcript_biotype:protein_coding		2	8	8	8	8	8	8	36.2	36.2	36.2	28.832	254	4.95	2	5	4	2	1						3	2	19	5.9504e-52	1.2537	1.0792	22.852	19	2.8697	0.9573	20.976	19	2.108	0.95455	11.652	19
334	471;10747			ENSMUSP00000012028;ENSMUSP00000107831;ENSMUSP00000107833	ENSMUSP00000012028;ENSMUSP00000107831;ENSMUSP00000107833	2;2;1	2;2;1	2;2;1	>ENSMUSP00000012028 pep:known chromosome:GRCm38:5:114669403:114690984:-1 gene:ENSMUSG00000011884 transcript:ENSMUST00000012028 gene_biotype:protein_coding transcript_biotype:protein_coding;>ENSMUSP00000107831 pep:putative chromosome:GRCm38:5:114670228:1146		3	2	2	2	2	2	2	12	12	12	23.689	209	3.33		1		2									3	5.4765e-07	4.0287	3.661	37.277	3	7.4259	2.2941	20.454	3	1.8432	0.77708	16.59	3
335	10027;11227;12885			ENSMUSP00000012104;ENSMUSP00000126874;ENSMUSP00000130286	ENSMUSP00000012104;ENSMUSP00000126874;ENSMUSP00000130286	3;3;2	3;3;2	3;3;2	>ENSMUSP00000012104 pep:known chromosome:GRCm38:15:98543211:98567636:-1 gene:ENSMUSG00000011960 transcript:ENSMUST00000012104 gene_biotype:protein_coding transcript_biotype:protein_coding;>ENSMUSP00000126874 pep:known chromosome:GRCm38:15:98538689:98570923		3	3	3	3	3	3	3	7	7	7	80.597	724	8.25						1		2			1		4	4.9132e-10	2.5328	2.0007	26.73	4	5.3139	1.7802	14.274	4	1.988	0.95839	17.206	4
336	10485			ENSMUSP00000125314;ENSMUSP00000012566;ENSMUSP00000124571	ENSMUSP00000125314;ENSMUSP00000012566;ENSMUSP00000124571	1;1;1	1;1;1	1;1;1	>ENSMUSP00000125314 pep:known chromosome:GRCm38:13:90089123:90112257:1 gene:ENSMUSG00000012422 transcript:ENSMUST00000161568 gene_biotype:protein_coding transcript_biotype:protein_coding;>ENSMUSP00000012566 pep:known chromosome:GRCm38:13:90089762:90104661:		3	1	1	1	1	1	1	12.5	12.5	12.5	8.0738	72	11.5											1	1	2	0.00013777	1.3411	1.0529	26.084	2	2.9668	0.92207	8.4962	2	2.1679	0.96806	14.938	2
337	1936;10624;10694			ENSMUSP00000012587	ENSMUSP00000012587	3	3	3	>ENSMUSP00000012587 pep:known chromosome:GRCm38:19:37376403:37421859:1 gene:ENSMUSG00000012443 transcript:ENSMUST00000012587 gene_biotype:protein_coding transcript_biotype:protein_coding		1	3	3	3	3	3	3	3.8	3.8	3.8	118.03	1052	7		1					1					1	3	8.7015e-07	0.90372	1.0029	83.072	3	4.4438	2.2314	75.391	3	3.6565	1.9884	7.6692	3
338	901;4800;11838			ENSMUSP00000012627	ENSMUSP00000012627	3	3	3	>ENSMUSP00000012627 pep:known chromosome:GRCm38:6:8255936:8259173:-1 gene:ENSMUSG00000012483 transcript:ENSMUST00000012627 gene_biotype:protein_coding transcript_biotype:protein_coding		1	3	3	3	3	3	3	39.7	39.7	39.7	13.584	121	7		2										2	4	8.6238e-44	2.3202	1.8201	4.9722	2	4.3303	1.3668	20.516	2	1.8665	0.85255	11.897	2
339	10025;10189;11581			ENSMUSP00000110906;ENSMUSP00000012679;ENSMUSP00000133115	ENSMUSP00000110906;ENSMUSP00000012679	3;3;1	3;3;1	3;3;1	>ENSMUSP00000110906 pep:known chromosome:GRCm38:6:29540827:29609607:-1 gene:ENSMUSG00000012535 transcript:ENSMUST00000115251 gene_biotype:protein_coding transcript_biotype:protein_coding;>ENSMUSP00000012679 pep:known chromosome:GRCm38:6:29540827:29609887:-		3	3	3	3	3	3	3	5.4	5.4	5.4	104.86	929	4.67		1		1				1					3	6.1027e-09	0.8031	0.82279	28.056	3	2.5706	1.0388	6.7057	3	2.2627	1.1279	9.8745	3
340	3639;9814			ENSMUSP00000012798;ENSMUSP00000113245;ENSMUSP00000112583	ENSMUSP00000012798;ENSMUSP00000113245;ENSMUSP00000112583	2;2;2	2;2;2	2;2;2	>ENSMUSP00000012798 pep:known chromosome:GRCm38:7:43351395:43359470:1 gene:ENSMUSG00000039013 transcript:ENSMUST00000012798 gene_biotype:protein_coding transcript_biotype:protein_coding;>ENSMUSP00000113245 pep:known chromosome:GRCm38:7:43351408:43359531:1		3	2	2	2	2	2	2	5.8	5.8	5.8	61.475	569	9.5							1					1	2	0.00022118	3.7215	3.8724	0.092701	2	0.90098	0.43456	11.199	2	0.2421	0.12995	14.706	2
341	383;9187;10359;12186			ENSMUSP00000013130;ENSMUSP00000130184	ENSMUSP00000013130;ENSMUSP00000130184	4;4	4;4	3;3	>ENSMUSP00000013130 pep:known chromosome:GRCm38:12:51608541:51691914:-1 gene:ENSMUSG00000020954 transcript:ENSMUST00000013130 gene_biotype:protein_coding transcript_biotype:protein_coding;>ENSMUSP00000130184 pep:known chromosome:GRCm38:12:51608541:51691914		2	4	4	3	4	4	3	8	8	6.8	87.149	796	6				1	1	1	1	1					5	3.7781e-08	0.99337	1.0238	14.733	5	2.5123	1.1063	15.955	5	2.4178	1.1344	7.326	5
342	106;365;1031;6595;7458;8159			ENSMUSP00000013304	ENSMUSP00000013304	6	6	6	>ENSMUSP00000013304 pep:known chromosome:GRCm38:8:105524465:105566047:-1 gene:ENSMUSG00000013160 transcript:ENSMUST00000013304 gene_biotype:protein_coding transcript_biotype:protein_coding		1	6	6	6	6	6	6	20.5	20.5	20.5	40.301	351	3.83	1	1		1	2	1							6	1.4817e-18	1.6919	1.4194	16.803	6	3.2275	1.0321	16.933	6	1.8139	0.81109	10.458	6
343	1037;4391;6920			ENSMUSP00000013693	ENSMUSP00000013693	3	3	3	>ENSMUSP00000013693 pep:known chromosome:GRCm38:5:72157000:72168183:-1 gene:ENSMUSG00000029213 transcript:ENSMUST00000013693 gene_biotype:protein_coding transcript_biotype:protein_coding		1	3	3	3	3	3	3	22.4	22.4	22.4	20.852	183	6.33			1				1		1				3	1.1262e-07	1.3886	1.1803	6.7883	3	3.3921	1.188	6.9791	3	2.31	0.98932	12.288	3
344	3160;7580;10989			ENSMUSP00000013737;ENSMUSP00000106950;ENSMUSP00000121397	ENSMUSP00000013737;ENSMUSP00000106950	3;3;1	3;3;1	3;3;1	>ENSMUSP00000013737 pep:known chromosome:GRCm38:1:171234853:171247122:-1 gene:ENSMUSG00000013593 transcript:ENSMUST00000013737 gene_biotype:protein_coding transcript_biotype:protein_coding;>ENSMUSP00000106950 pep:novel chromosome:GRCm38:1:171234853:1712471		3	3	3	3	3	3	3	7.6	7.6	7.6	52.625	463	5.33		1				1		1					3	3.6736e-05	1.3411	1.2374	9.0935	3	2.2777	0.87816	7.893	3	1.6984	0.82287	18.369	3
345	663;713;869;1650;2322;3646;4283;4502;4522;5323;5827;6129;6196;6293;6903;7110;7520;7521;8136;8181;8484;9269;9747;10689;11078;12238;13020			ENSMUSP00000013773;ENSMUSP00000031049;ENSMUSP00000133354;ENSMUSP00000130789;ENSMUSP00000110293	ENSMUSP00000013773;ENSMUSP00000031049;ENSMUSP00000133354;ENSMUSP00000130789	27;27;25;25;13	27;27;25;25;13	27;27;25;25;13	>ENSMUSP00000013773 pep:known chromosome:GRCm38:5:31054780:31078479:1 gene:ENSMUSG00000013629 transcript:ENSMUST00000013773 gene_biotype:protein_coding transcript_biotype:protein_coding;>ENSMUSP00000031049 pep:novel chromosome:GRCm38:5:31054955:31078195:1		5	27	27	27	27	27	27	14.3	14.3	14.3	243.24	2225	8.14	2			4	5	1	1	2	7	3	4	7	36	4.0687e-140	0.70446	0.69188	86.843	36	2.4512	0.95182	62.673	36	3.349	1.5099	34.748	36
348	4045			ENSMUSP00000013970	ENSMUSP00000013970	1	1	1	>ENSMUSP00000013970 pep:known chromosome:GRCm38:10:127197067:127211622:-1 gene:ENSMUSG00000025417 transcript:ENSMUST00000013970 gene_biotype:protein_coding transcript_biotype:protein_coding		1	1	1	1	1	1	1	4	4	4	47.335	421	5.5					1	1							2	2.1556e-11	1.6736	1.4229	37.165	2	4.2113	1.6019	28.762	2	2.0744	1.1265	6.3284	2
350	414;2832			ENSMUSP00000014339;ENSMUSP00000116793;ENSMUSP00000115438	ENSMUSP00000014339;ENSMUSP00000116793;ENSMUSP00000115438	2;2;1	2;2;1	2;2;1	>ENSMUSP00000014339 pep:known chromosome:GRCm38:11:100582818:100620168:-1 gene:ENSMUSG00000014195 transcript:ENSMUST00000014339 gene_biotype:protein_coding transcript_biotype:protein_coding;>ENSMUSP00000116793 pep:known chromosome:GRCm38:11:100590887:10061		3	2	2	2	2	2	2	4.7	4.7	4.7	56.475	494	7.67					1				2				3	0.00011491	1.397	1.5117	35.169	3	4.5442	2.0484	36.309	3	2.8478	1.376	18.652	3
351	5365;8642;9501			ENSMUSP00000014370	ENSMUSP00000014370	3	3	3	>ENSMUSP00000014370 pep:known chromosome:GRCm38:1:160202367:160212892:-1 gene:ENSMUSG00000014226 transcript:ENSMUST00000014370 gene_biotype:protein_coding transcript_biotype:protein_coding		1	3	3	3	3	3	3	21.8	21.8	21.8	26.51	229	6.8				1	1		2				1		5	1.2344e-42	0.94219	0.86193	24.683	5	3.0077	1.3032	35.685	5	3.1989	1.3541	18.455	5
352	3066;5975;8490;8858			ENSMUSP00000014421;ENSMUSP00000080587;ENSMUSP00000123270;ENSMUSP00000006205;ENSMUSP00000120290;ENSMUSP00000128960;ENSMUSP00000122136	ENSMUSP00000014421;ENSMUSP00000080587;ENSMUSP00000123270;ENSMUSP00000006205;ENSMUSP00000120290;ENSMUSP00000128960	4;4;3;3;3;3;1	4;4;3;3;3;3;1	4;4;3;3;3;3;1	>ENSMUSP00000014421 pep:known chromosome:GRCm38:5:90227190:90366185:-1 gene:ENSMUSG00000055204 transcript:ENSMUST00000014421 gene_biotype:protein_coding transcript_biotype:protein_coding;>ENSMUSP00000080587 pep:known chromosome:GRCm38:5:90227190:90366185:-		7	4	4	4	4	4	4	2.5	2.5	2.5	274.21	2603	6	1				1		1				1		4	6.3257e-29	1.3678	1.3412	23.917	3	3.147	1.4953	31.809	3	2.8533	1.4213	22.719	3
354	1018;8611			ENSMUSP00000014457;ENSMUSP00000123609	ENSMUSP00000014457;ENSMUSP00000123609	2;2	2;2	2;2	>ENSMUSP00000014457 pep:known chromosome:GRCm38:15:35931976:35938246:-1 gene:ENSMUSG00000014313 transcript:ENSMUST00000014457 gene_biotype:protein_coding transcript_biotype:protein_coding;>ENSMUSP00000123609 pep:known chromosome:GRCm38:15:35931980:35937645		2	2	2	2	2	2	2	26.3	26.3	26.3	8.4689	76	4		1				1							2	0.16864	0.85799	0.82616	23.982	2	2.0306	0.75228	1.4034	2	1.8771	0.88568	6.5547	2
355	3475;3554;5882;6413;9638			ENSMUSP00000014499;ENSMUSP00000105962	ENSMUSP00000014499	5;2	5;2	5;2	>ENSMUSP00000014499 pep:known chromosome:GRCm38:2:128610104:128687391:-1 gene:ENSMUSG00000014355 transcript:ENSMUST00000014499 gene_biotype:protein_coding transcript_biotype:protein_coding		2	5	5	5	5	5	5	3.1	3.1	3.1	215.99	1944	6.2				1	1	1		2					5	9.0195e-17	1.3899	1.2645	157.37	4	3.7613	1.4762	268.48	4	2.3902	1.1186	5.5075	4
356	3794;5369			ENSMUSP00000014546;ENSMUSP00000120856;ENSMUSP00000121314	ENSMUSP00000014546;ENSMUSP00000120856;ENSMUSP00000121314	2;1;1	2;1;1	2;1;1	>ENSMUSP00000014546 pep:known chromosome:GRCm38:7:46888949:46919969:-1 gene:ENSMUSG00000014402 transcript:ENSMUST00000014546 gene_biotype:protein_coding transcript_biotype:protein_coding;>ENSMUSP00000120856 pep:putative chromosome:GRCm38:7:46901025:4691441		3	2	2	2	2	2	2	5.1	5.1	5.1	44.123	391	6	1							1	1				3	3.5317e-05	2.6035	2.0647	54.544	3	3.8656	1.5069	28.656	3	1.8354	0.81168	32.214	3
357	3128;8061;10310;10880			ENSMUSP00000014640	ENSMUSP00000014640	4	4	4	>ENSMUSP00000014640 pep:known chromosome:GRCm38:14:31700015:31830415:-1 gene:ENSMUSG00000014496 transcript:ENSMUST00000014640 gene_biotype:protein_coding transcript_biotype:protein_coding		1	4	4	4	4	4	4	5.8	5.8	5.8	112.9	1053	6				2				2					4	1.7074e-10	1.8481	1.6032	24.505	4	3.4012	1.2842	28.519	4	1.9258	0.96485	12.813	4
359	460;1002;6225;7816;8059;8539;10970;12480			ENSMUSP00000014750;ENSMUSP00000114685;ENSMUSP00000120900	ENSMUSP00000014750;ENSMUSP00000114685	8;6;2	8;6;2	8;6;2	>ENSMUSP00000014750 pep:known chromosome:GRCm38:11:70644196:70647058:-1 gene:ENSMUSG00000014606 transcript:ENSMUST00000014750 gene_biotype:protein_coding transcript_biotype:protein_coding;>ENSMUSP00000114685 pep:putative chromosome:GRCm38:11:70645231:70647		3	8	8	8	8	8	8	31.2	31.2	31.2	34.155	314	7.4				3	3	2	2				2	3	15	1.2049e-21	0.97307	0.97356	33.056	15	1.474	0.64505	14.949	15	1.6173	0.76081	10.314	15
360	174;611;2476;7080;8324;11080	43;44	110;185	ENSMUSP00000014913	ENSMUSP00000014913	6	6	6	>ENSMUSP00000014913 pep:known chromosome:GRCm38:17:15475721:15498276:-1 gene:ENSMUSG00000014769 transcript:ENSMUST00000014913 gene_biotype:protein_coding transcript_biotype:protein_coding		1	6	6	6	6	6	6	40.4	40.4	40.4	26.372	240	6.76	1			4	2	1	1	4	1	1		2	17	1.1654e-95	1.1797	1.0516	10.365	17	2.5815	1.0019	13.363	17	2.2807	1.0283	12.065	17
361	5913;8185;9186;9889			ENSMUSP00000015011;ENSMUSP00000125327;ENSMUSP00000124720	ENSMUSP00000015011;ENSMUSP00000125327;ENSMUSP00000124720	4;2;2	4;2;2	4;2;2	>ENSMUSP00000015011 pep:known chromosome:GRCm38:2:26920040:26933928:-1 gene:ENSMUSG00000014867 transcript:ENSMUST00000015011 gene_biotype:protein_coding transcript_biotype:protein_coding;>ENSMUSP00000125327 pep:putative chromosome:GRCm38:2:26924970:2693378		3	4	4	4	4	4	4	17.5	17.5	17.5	30.381	269	7.4	1			1					1		1	1	5	6.2112e-37	1.0643	1.0924	57.77	5	2.2279	0.94223	163.32	5	2.1549	0.95966	215.51	5
362	257;258;1938;2693;3961;4509;4595;4596;4868;9090;10034;10444;12820			ENSMUSP00000015100;ENSMUSP00000121550	ENSMUSP00000015100;ENSMUSP00000121550	13;13	2;2	2;2	>ENSMUSP00000015100 pep:known chromosome:GRCm38:5:32458974:32495523:1 gene:ENSMUSG00000014956 transcript:ENSMUST00000015100 gene_biotype:protein_coding transcript_biotype:protein_coding;>ENSMUSP00000121550 pep:known chromosome:GRCm38:5:32459152:32517433:1		2	13	2	2	13	2	2	37.3	8	8	37.186	327	6.25				1			3						4	4.1148e-193	4.6972	4.3098	46.947	4	11.764	4.7745	52.603	4	2.4713	1.1027	3.6752	4
363	1456;1527;3511;7253;10080;12314;12479			ENSMUSP00000015256	ENSMUSP00000015256	7	5	5	>ENSMUSP00000015256 pep:known chromosome:GRCm38:6:6041218:6217118:-1 gene:ENSMUSG00000015112 transcript:ENSMUST00000015256 gene_biotype:protein_coding transcript_biotype:protein_coding		1	7	5	5	7	5	5	13.5	10.9	10.9	74.466	676	5.29			1	1	2	2		1					7	9.3614e-24	0.99728	0.82824	19.876	7	2.0933	0.72178	11.495	7	1.8252	0.92705	25.026	7
364	5550;5584;6179;7794;7795;10150			ENSMUSP00000015361;ENSMUSP00000086260;ENSMUSP00000110229;ENSMUSP00000110232;ENSMUSP00000132612;ENSMUSP00000116937	ENSMUSP00000015361;ENSMUSP00000086260;ENSMUSP00000110229;ENSMUSP00000110232;ENSMUSP00000132612;ENSMUSP00000116937	6;6;6;6;6;6	6;6;6;6;6;6	6;6;6;6;6;6	>ENSMUSP00000015361 pep:known chromosome:GRCm38:X:71555941:71560676:1 gene:ENSMUSG00000015217 transcript:ENSMUST00000015361 gene_biotype:protein_coding transcript_biotype:protein_coding;>ENSMUSP00000086260 pep:known chromosome:GRCm38:X:71555990:71560676:1		6	6	6	6	6	6	6	32	32	32	23.01	200	7		1		1		1		1			2		6	5.1182e-53	2.0392	1.8124	24.067	6	2.9392	0.90084	12.452	6	1.3278	0.65366	10.313	6
366	337;2170;2804;3151;3761;4268;4269;5110;5609;7006;7953;10941;12859	45;46	110;235	ENSMUSP00000015583	ENSMUSP00000015583	13	13	13	>ENSMUSP00000015583 pep:known chromosome:GRCm38:14:56099881:56102574:-1 gene:ENSMUSG00000040314 transcript:ENSMUST00000015583 gene_biotype:protein_coding transcript_biotype:protein_coding		1	13	13	13	13	13	13	49.4	49.4	49.4	29.095	261	9.21			2	3	1	1	4		2	2	7	11	33	2.8738e-184	1.7187	1.7742	36.204	33	1.856	0.78866	35.501	33	1.0925	0.51117	40.316	33
367	759;1175;1176;1295;1931;2442;3606;4418;4801;4802;4888;6696;6697;7662;7855;7856;8432;8433;8463;9121;9228;9544;9720;10009;10103;11038;11119;11296;11348	47;48;49;50;51;52;53	61;87;93;122;127;237;549	ENSMUSP00000015800;ENSMUSP00000113722;ENSMUSP00000079306;ENSMUSP00000114081;ENSMUSP00000117285;ENSMUSP00000128525;ENSMUSP00000133815;ENSMUSP00000007248;ENSMUSP00000084586;ENSMUSP00000137196	ENSMUSP00000015800;ENSMUSP00000113722	29;28;8;8;8;3;3;3;3;3	29;28;8;8;8;3;3;3;3;3	27;26;6;7;7;2;2;1;2;2	>ENSMUSP00000015800 pep:known chromosome:GRCm38:9:40800984:40805200:1 gene:ENSMUSG00000015656 transcript:ENSMUST00000015800 gene_biotype:protein_coding transcript_biotype:protein_coding;>ENSMUSP00000113722 pep:novel chromosome:GRCm38:9:40801302:40805200:1		10	29	29	27	29	29	27	48	48	46.3	70.87	646	6.05	19	11	7	10	14	7	7	5	11	14	8	9	122	0	1.1906	0.9619	30.367	119	4.6794	1.4499	32.163	120	3.6815	1.6654	14.536	120
368	827;4598			ENSMUSP00000113948;ENSMUSP00000015829	ENSMUSP00000113948;ENSMUSP00000015829	2;2	2;2	2;2	>ENSMUSP00000113948 pep:putative chromosome:GRCm38:7:131410703:131444763:1 gene:ENSMUSG00000030861 transcript:ENSMUST00000117518 gene_biotype:protein_coding transcript_biotype:protein_coding;>ENSMUSP00000015829 pep:known chromosome:GRCm38:7:131410601:13144		2	2	2	2	2	2	2	9.5	9.5	9.5	51.853	465	5				1		1							2	6.9985e-27	1.4911	1.3443	7.3924	2	2.4832	0.87711	14.288	2	1.5071	0.68917	16.471	2
369	6693;8947			ENSMUSP00000015855	ENSMUSP00000015855	2	2	2	>ENSMUSP00000015855 pep:known chromosome:GRCm38:3:95253674:95282076:-1 gene:ENSMUSG00000015711 transcript:ENSMUST00000015855 gene_biotype:protein_coding transcript_biotype:protein_coding		1	2	2	2	2	2	2	6.4	6.4	6.4	50.239	454	4	1						1						2	0.045616	1.4091	1.3475	49.841	2	2.6734	1.1239	36.025	2	1.4225	0.72788	28.681	2
370	679;6522			ENSMUSP00000015858;ENSMUSP00000120190;ENSMUSP00000121110;ENSMUSP00000122672	ENSMUSP00000015858;ENSMUSP00000120190;ENSMUSP00000121110;ENSMUSP00000122672	2;1;1;1	2;1;1;1	2;1;1;1	>ENSMUSP00000015858 pep:known chromosome:GRCm38:3:95315084:95323588:1 gene:ENSMUSG00000015714 transcript:ENSMUST00000015858 gene_biotype:protein_coding transcript_biotype:protein_coding;>ENSMUSP00000120190 pep:known chromosome:GRCm38:3:95318792:95321955:1		4	2	2	2	2	2	2	8.2	8.2	8.2	45.024	380	10.7									1		1	1	3	9.172e-09	2.6645	2.1801	30.844	3	6.0657	2.0438	17.678	3	2.6488	1.1297	8.9786	3
371	1929;2590;2941;5114;5707;6660			ENSMUSP00000015877;ENSMUSP00000123398	ENSMUSP00000015877;ENSMUSP00000123398	6;4	6;4	4;3	>ENSMUSP00000015877 pep:known chromosome:GRCm38:6:17636983:17666972:1 gene:ENSMUSG00000015733 transcript:ENSMUST00000015877 gene_biotype:protein_coding transcript_biotype:protein_coding;>ENSMUSP00000123398 pep:known chromosome:GRCm38:6:17637110:17665588:1		2	6	6	4	6	6	4	32.5	32.5	23.1	32.967	286	6.8		1	1	1	1		1	3			1	1	10	9.0334e-97	1.3619	1.1742	119.41	10	2.8116	0.97141	126.98	10	1.9101	0.84822	13.45	10
372	6942;11682			ENSMUSP00000015892;ENSMUSP00000124950	ENSMUSP00000015892;ENSMUSP00000124950	2;2	2;2	2;2	>ENSMUSP00000015892 pep:known chromosome:GRCm38:3:95830124:95855885:-1 gene:ENSMUSG00000015748 transcript:ENSMUST00000015892 gene_biotype:protein_coding transcript_biotype:protein_coding;>ENSMUSP00000124950 pep:known chromosome:GRCm38:3:95830622:95855753:-		2	2	2	2	2	2	2	4.1	4.1	4.1	77.454	683	4.5				1	1								2	0.0056591	1.6497	1.605	48.763	2	3.8937	1.5376	22.733	2	2.3376	1.1177	17.402	2
373	1199;1592;4844;5568			ENSMUSP00000128483;ENSMUSP00000015893;ENSMUSP00000132580;ENSMUSP00000128298	ENSMUSP00000128483;ENSMUSP00000015893;ENSMUSP00000132580;ENSMUSP00000128298	4;4;4;4	4;4;4;4	4;4;4;4	>ENSMUSP00000128483 pep:known chromosome:GRCm38:3:95929246:95947390:1 gene:ENSMUSG00000015749 transcript:ENSMUST00000165307 gene_biotype:protein_coding transcript_biotype:protein_coding;>ENSMUSP00000015893 pep:known chromosome:GRCm38:3:95929278:95945565:1		4	4	4	4	4	4	4	17.7	17.7	17.7	29.622	260	5.2	2		1		4	1				1	1		10	3.1115e-61	2.4684	1.8319	116.16	10	4.7531	1.3752	129.45	10	1.9432	0.87856	7.2656	10
374	4740			ENSMUSP00000015901	ENSMUSP00000015901	1	1	1	>ENSMUSP00000015901 pep:known chromosome:GRCm38:10:7792891:7823135:1 gene:ENSMUSG00000015757 transcript:ENSMUST00000015901 gene_biotype:protein_coding transcript_biotype:protein_coding		1	1	1	1	1	1	1	2.2	2.2	2.2	57.23	492	7.5							1	1					2	0.009321	1.7353	1.4418	12.004	2	4.8111	1.6546	5.4116	2	2.4977	1.2018	37.46	2
375	7229;8330			ENSMUSP00000099835;ENSMUSP00000015981;ENSMUSP00000118662	ENSMUSP00000099835;ENSMUSP00000015981;ENSMUSP00000118662	2;2;2	2;2;2	2;2;2	>ENSMUSP00000099835 pep:known chromosome:GRCm38:11:50200152:50210827:-1 gene:ENSMUSG00000015837 transcript:ENSMUST00000102774 gene_biotype:protein_coding transcript_biotype:protein_coding;>ENSMUSP00000015981 pep:known chromosome:GRCm38:11:50199366:50210791		3	2	2	2	2	2	2	8.1	8.1	8.1	48.162	442	4	1						1						2	1.0608e-10	1.5905	1.5077	22.892	2	6.1931	2.5708	56.361	2	3.3812	1.7138	22.862	2
376	1588;2077;3716;4017;7260;7385;7776;8663;8864;9398;9853;10420;10765;11135;12297;12912			ENSMUSP00000016033;REV__ENSMUSP00000124872;REV__ENSMUSP00000124384	ENSMUSP00000016033	16;1;1	16;1;1	16;1;1	>ENSMUSP00000016033 pep:known chromosome:GRCm38:10:93453396:93484896:1 gene:ENSMUSG00000015889 transcript:ENSMUST00000016033 gene_biotype:protein_coding transcript_biotype:protein_coding		3	16	16	16	16	16	16	36.3	36.3	36.3	69.05	611	6.06	4	1		3	7	1	4	6	3	1	2		32	4.7841e-179	1.2824	1.1516	19.389	31	2.6864	0.94978	21.367	31	1.998	0.87807	18.908	31
377	812;1927;6377;7047;10793;11360;13027			ENSMUSP00000016072;ENSMUSP00000040560	ENSMUSP00000016072	7;2	7;2	7;2	>ENSMUSP00000016072 pep:known chromosome:GRCm38:2:143947395:144011263:-1 gene:ENSMUSG00000027422 transcript:ENSMUST00000016072 gene_biotype:protein_coding transcript_biotype:protein_coding		2	7	7	7	7	7	7	7.4	7.4	7.4	158.39	1464	3.44	1	4			2	2							9	6.5641e-69	2.0697	1.5881	39.909	9	5.6503	1.6797	46.102	9	2.6541	1.2784	16.081	9
378	341;1877;2970;2971;3843;4121;7932;8064;9640;9770			ENSMUSP00000016081;ENSMUSP00000038221;ENSMUSP00000020283	ENSMUSP00000016081;ENSMUSP00000038221	10;10;1	10;10;1	10;10;1	>ENSMUSP00000016081 pep:known chromosome:GRCm38:13:56073619:56135631:-1 gene:ENSMUSG00000015937 transcript:ENSMUST00000016081 gene_biotype:protein_coding transcript_biotype:protein_coding;>ENSMUSP00000038221 pep:novel chromosome:GRCm38:13:56073619:56135631		3	10	10	10	10	10	10	34.9	34.9	34.9	39.735	372	7.1	2	2	3				3	2	2	2	1	4	21	4.7951e-83	1.6537	1.3107	17.165	21	2.4999	0.84031	17.761	21	1.4984	0.70326	21.701	21
379	7972			ENSMUSP00000016087;ENSMUSP00000102716;ENSMUSP00000134765	ENSMUSP00000016087;ENSMUSP00000102716;ENSMUSP00000134765	1;1;1	1;1;1	1;1;1	>ENSMUSP00000016087 pep:known chromosome:GRCm38:3:96196588:96197586:-1 gene:ENSMUSG00000015943 transcript:ENSMUST00000016087 gene_biotype:protein_coding transcript_biotype:protein_coding;>ENSMUSP00000102716 pep:known chromosome:GRCm38:3:96196588:96198489:-		3	1	1	1	1	1	1	12.4	12.4	12.4	14.379	137	6.33						2	1						3	0.0013934	1.2434	1.3743	4.8862	3	3.1549	1.4651	8.4723	3	2.3289	1.1304	4.2887	3
380	1197;5469;6543			ENSMUSP00000016094;ENSMUSP00000106906;ENSMUSP00000138121;ENSMUSP00000138547	ENSMUSP00000016094;ENSMUSP00000106906;ENSMUSP00000138121;ENSMUSP00000138547	3;3;3;3	3;3;3;3	3;3;3;3	>ENSMUSP00000016094 pep:novel chromosome:GRCm38:5:134220260:134229625:-1 gene:ENSMUSG00000015950 transcript:ENSMUST00000016094 gene_biotype:protein_coding transcript_biotype:protein_coding;>ENSMUSP00000106906 pep:known chromosome:GRCm38:5:134220260:1342296		4	3	3	3	3	3	3	8.2	8.2	8.2	46.015	404	7.67					1		1				1		3	4.5007e-05	4.166	3.2772	54.89	3	6.8626	2.1394	43.702	3	1.7412	0.80409	3.3516	3
381	1404;2059;10035;10736			ENSMUSP00000016105	ENSMUSP00000016105	4	4	3	>ENSMUSP00000016105 pep:known chromosome:GRCm38:1:177762962:177796511:-1 gene:ENSMUSG00000015961 transcript:ENSMUST00000016105 gene_biotype:protein_coding transcript_biotype:protein_coding		1	4	4	3	4	4	3	10.7	10.7	8.8	50.02	456	5.25				2	1			1					4	1.5567e-08	1.1288	1.1644	32.492	4	3.4488	1.4891	21.561	4	2.8418	1.326	9.5626	4
383	894;2410			ENSMUSP00000016231	ENSMUSP00000016231	2	2	2	>ENSMUSP00000016231 pep:known chromosome:GRCm38:9:32422208:32541389:-1 gene:ENSMUSG00000016087 transcript:ENSMUST00000016231 gene_biotype:protein_coding transcript_biotype:protein_coding		1	2	2	2	2	2	2	8.6	8.6	8.6	51.001	452	7.5							1	1					2	4.5448e-08	2.3487	2.1369	28.503	2	3.6168	1.3569	53.331	2	1.9409	0.94255	3.2004	2
384	287;2796;3306			ENSMUSP00000016397;ENSMUSP00000104703	ENSMUSP00000016397;ENSMUSP00000104703	3;3	3;3	3;3	>ENSMUSP00000016397 pep:known chromosome:GRCm38:2:174415851:174427502:1 gene:ENSMUSG00000016253 transcript:ENSMUST00000016397 gene_biotype:protein_coding transcript_biotype:protein_coding;>ENSMUSP00000104703 pep:known chromosome:GRCm38:2:174415804:17442750		2	3	3	3	3	3	3	7.1	7.1	7.1	67.926	607	8				1				1				1	3	0.057064	1.9814	1.6143	140.72	3	5.1158	1.8571	17.31	3	1.1166	0.56883	82.978	3
385	2770;4061;8413;8564			ENSMUSP00000016400	ENSMUSP00000016400	4	4	4	>ENSMUSP00000016400 pep:known chromosome:GRCm38:2:174427493:174439039:-1 gene:ENSMUSG00000016256 transcript:ENSMUST00000016400 gene_biotype:protein_coding transcript_biotype:protein_coding		1	4	4	4	4	4	4	19.6	19.6	19.6	33.996	306	6.5			1		1		1				1		4	1.4637e-46	1.1179	1.0982	20.849	4	2.6006	0.9748	11.843	4	2.1519	1.0653	11.862	4
386	1342;2137;3113;3476;3555;3564;3587;5485;6666;8883;12495;12514;13105	54	282	ENSMUSP00000016463	ENSMUSP00000016463	13	13	6	>ENSMUSP00000016463 pep:known chromosome:GRCm38:X:36795651:36798807:1 gene:ENSMUSG00000016319 transcript:ENSMUST00000016463 gene_biotype:protein_coding transcript_biotype:protein_coding		1	13	13	6	13	13	6	51.7	51.7	22.1	32.931	298	7.47			3	5	8	10	7	2	4	3	5	8	55	1.1638e-64	0.85925	0.7147	35.226	55	2.0398	0.70153	34.757	55	2.3383	1.0526	18.183	55
387	2378;4550;5418;6747	55	342	ENSMUSP00000038421;ENSMUSP00000016569;ENSMUSP00000106112	ENSMUSP00000038421;ENSMUSP00000016569	4;4;1	2;2;1	2;2;1	>ENSMUSP00000038421 pep:known chromosome:GRCm38:5:150673827:150810667:1 gene:ENSMUSG00000034021 transcript:ENSMUST00000038900 gene_biotype:protein_coding transcript_biotype:protein_coding;>ENSMUSP00000016569 pep:known chromosome:GRCm38:5:150673739:15081069		3	4	2	2	4	2	2	3.5	1.7	1.7	164.76	1449	5		1						1					2	3.7035e-47	1.1367	1.022	0.26127	2	2.6247	1.1012	2.7014	2	1.996	0.99833	19.44	2
389	7825;9661			ENSMUSP00000016672	ENSMUSP00000016672	2	2	2	>ENSMUSP00000016672 pep:known chromosome:GRCm38:1:131053704:131097543:-1 gene:ENSMUSG00000016528 transcript:ENSMUST00000016672 gene_biotype:protein_coding transcript_biotype:protein_coding		1	2	2	2	2	2	2	8.8	8.8	8.8	44.049	386	7.75							1	3					4	2.4155e-07	1.0723	0.95616	157.95	4	0.98578	0.41371	207.88	4	0.77935	0.3718	92.071	4
390	125;1183;8372;12680			ENSMUSP00000074448;ENSMUSP00000016678;ENSMUSP00000052283	ENSMUSP00000074448;ENSMUSP00000016678;ENSMUSP00000052283	4;4;4	4;4;4	4;4;4	>ENSMUSP00000074448 pep:putative chromosome:GRCm38:X:38401357:38456454:-1 gene:ENSMUSG00000016534 transcript:ENSMUST00000074913 gene_biotype:protein_coding transcript_biotype:protein_coding;>ENSMUSP00000016678 pep:known chromosome:GRCm38:X:38405062:3845645		3	4	4	4	4	4	4	11.5	11.5	11.5	45.797	416	8.29				2	1					1	1	2	7	3.2259e-56	2.8465	2.2895	15.843	7	3.4168	1.2317	20.979	7	1.1875	0.53564	14.378	7
391	8980;9191;10566;10683;12801			ENSMUSP00000016680;ENSMUSP00000112525;ENSMUSP00000123074	ENSMUSP00000016680	5;2;1	2;1;1	2;1;1	>ENSMUSP00000016680 pep:known chromosome:GRCm38:8:13105621:13147940:1 gene:ENSMUSG00000031446 transcript:ENSMUST00000016680 gene_biotype:protein_coding transcript_biotype:protein_coding		3	5	2	2	5	2	2	8.8	3.6	3.6	87.752	759	5.5				1			1						2	3.9684e-26	1.6919	1.5278	21.291	2	3.8795	1.4638	25.518	2	2.2257	1.0761	7.4537	2
392	8980;9191;10565;10755;12801			ENSMUSP00000059276;ENSMUSP00000110771;ENSMUSP00000016681;ENSMUSP00000136083	ENSMUSP00000059276;ENSMUSP00000110771;ENSMUSP00000016681;ENSMUSP00000136083	5;5;5;3	5;5;5;3	2;2;2;1	>ENSMUSP00000059276 pep:known chromosome:GRCm38:X:38533574:38576183:-1 gene:ENSMUSG00000031095 transcript:ENSMUST00000050083 gene_biotype:protein_coding transcript_biotype:protein_coding;>ENSMUSP00000110771 pep:known chromosome:GRCm38:X:38533274:38576196:-		4	5	5	2	5	5	2	6.9	6.9	2.8	110.7	970	4.2	1	1		1			2						5	1.6738e-28	2.0876	1.7374	19.699	5	4.524	1.8972	15.743	5	2.464	1.1781	11.162	5
393	1935;2825;10110			ENSMUSP00000016703;ENSMUSP00000102062;ENSMUSP00000124509;ENSMUSP00000125104;ENSMUSP00000125754;ENSMUSP00000137496;ENSMUSP00000074994;ENSMUSP00000079670;ENSMUSP00000089293;ENSMUSP00000089295;ENSMUSP00000089346;ENSMUSP00000089348;ENSMUSP00000096442;ENSMUSP00000097295;ENSMUSP00000100737;ENSMUSP00000100739;ENSMUSP00000134751;ENSMUSP00000135215;ENSMUSP00000079816	ENSMUSP00000016703;ENSMUSP00000102062;ENSMUSP00000124509;ENSMUSP00000125104;ENSMUSP00000125754;ENSMUSP00000137496;ENSMUSP00000074994;ENSMUSP00000079670;ENSMUSP00000089293;ENSMUSP00000089295;ENSMUSP00000089346;ENSMUSP00000089348;ENSMUSP00000096442;ENSMUSP00000097295;ENSMUSP00000100737;ENSMUSP00000100739;ENSMUSP00000134751;ENSMUSP00000135215;ENSMUSP00000079816	3;3;3;3;3;2;2;2;2;2;2;2;2;2;2;2;2;2;2	3;3;3;3;3;2;2;2;2;2;2;2;2;2;2;2;2;2;2	3;3;3;3;3;2;2;2;2;2;2;2;2;2;2;2;2;2;2	>ENSMUSP00000016703 pep:known chromosome:GRCm38:11:116021961:116024504:-1 gene:ENSMUSG00000016559 transcript:ENSMUST00000016703 gene_biotype:protein_coding transcript_biotype:protein_coding;>ENSMUSP00000102062 pep:known chromosome:GRCm38:11:116021912:11602		19	3	3	3	3	3	3	36.8	36.8	36.8	15.328	136	3.09	2	2	2	3	2								11	8.0849e-13	1.5704	1.2795	20.425	11	2.6581	0.93396	15.939	11	1.4928	0.72391	29.163	11
394	23;25;220;221;370;374;421;427;800;822;1178;1483;1515;1516;1732;2712;2863;2991;4336;4487;4780;4997;5216;5404;5429;5448;5549;5551;5564;5593;5627;5661;5711;5954;6027;6969;7017;7175;8012;8013;8167;8265;8314;8315;8606;8728;8753;8870;8871;8990;9085;9113;9206;9241;9324;9896;9897;10366;10422;11200;11330;11332;11334;11335;11584;11587;12008;12136;12481	56;57;58;59	86;484;874;1028	ENSMUSP00000016771;ENSMUSP00000090661;ENSMUSP00000018887;ENSMUSP00000099671;ENSMUSP00000087756;ENSMUSP00000138739;ENSMUSP00000046059;ENSMUSP00000103532;ENSMUSP00000103531;ENSMUSP00000116198;ENSMUSP00000104313;ENSMUSP00000018637;ENSMUSP00000018641;ENSMUSP00000075147;ENSMUSP00000117569;ENSMUSP00000129544;ENSMUSP00000090672;ENSMUSP00000007301;ENSMUSP00000104329;ENSMUSP00000131883;ENSMUSP00000018632;…	ENSMUSP00000016771	69;12;12;12;6;4;4;4;4;4;3;1;1;1;1;1;1;1;1;1;1;1;1;1;1;1;1;1;1;1;1	69;12;12;12;6;4;4;4;4;4;3;1;1;1;1;1;1;1;1;1;1;1;1;1;1;1;1;1;1;1;1	69;12;12;12;6;4;4;4;4;4;3;1;1;1;1;1;1;1;1;1;1;1;1;1;1;1;1;1;1;1;1	>ENSMUSP00000016771 pep:known chromosome:GRCm38:15:77760587:77842175:-1 gene:ENSMUSG00000022443 transcript:ENSMUST00000016771 gene_biotype:protein_coding transcript_biotype:protein_coding		31	69	69	69	69	69	69	36.1	36.1	36.1	226.37	1960	5.05	30	14	22	4	13	8	5	8	6	4	9	11	134	0	2.035	1.6819	29.804	134	3.2223	1.0151	31.786	134	1.566	0.71158	15.265	133
395	4037;5667;6038;6535;9139;9756;10393;11509			ENSMUSP00000016901;ENSMUSP00000117161	ENSMUSP00000016901	8;1	8;1	8;1	>ENSMUSP00000016901 pep:known chromosome:GRCm38:15:83575644:83595157:-1 gene:ENSMUSG00000016757 transcript:ENSMUST00000016901 gene_biotype:protein_coding transcript_biotype:protein_coding		2	8	8	8	8	8	8	16.7	16.7	16.7	74.042	639	6.55			2	2	1			3	2		1		11	3.8582e-41	0.89702	0.83658	20.046	11	2.3482	0.99297	26.983	11	2.5045	1.1607	16.525	11
396	74;3706			ENSMUSP00000098069;ENSMUSP00000017354	ENSMUSP00000098069;ENSMUSP00000017354	2;2	2;2	2;2	>ENSMUSP00000098069 pep:novel chromosome:GRCm38:11:98704900:98729410:-1 gene:ENSMUSG00000017210 transcript:ENSMUST00000100500 gene_biotype:protein_coding transcript_biotype:protein_coding;>ENSMUSP00000017354 pep:known chromosome:GRCm38:11:98704591:98729435		2	2	2	2	2	2	2	2.7	2.7	2.7	111.86	1006	6						2							2	1.0672e-08	1.6917	1.4177	16.33	2	3.2011	1.1728	2.9683	2	1.9016	0.98595	4.4665	2
397	332;336;3951;5143;5150;5172;7656;8629;9823;12234	60	354	ENSMUSP00000017365;ENSMUSP00000116968	ENSMUSP00000017365;ENSMUSP00000116968	10;5	10;5	10;5	>ENSMUSP00000017365 pep:known chromosome:GRCm38:11:98682554:98695979:1 gene:ENSMUSG00000017221 transcript:ENSMUST00000017365 gene_biotype:protein_coding transcript_biotype:protein_coding;>ENSMUSP00000116968 pep:known chromosome:GRCm38:11:98687787:98693840:		2	10	10	10	10	10	10	22.1	22.1	22.1	60.718	530	5.83	1	3	2	3	2	1		1			4	1	18	6.2617e-85	0.83511	0.77485	12.064	18	2.6082	1.0167	14.102	18	2.8637	1.2809	12.728	18
398	4329;9066;9521			ENSMUSP00000017408;ENSMUSP00000075401;ENSMUSP00000095388	ENSMUSP00000017408;ENSMUSP00000075401;ENSMUSP00000095388	3;3;3	3;3;3	3;3;3	>ENSMUSP00000017408 pep:known chromosome:GRCm38:4:148558429:148582401:1 gene:ENSMUSG00000017264 transcript:ENSMUST00000017408 gene_biotype:protein_coding transcript_biotype:protein_coding;>ENSMUSP00000075401 pep:novel chromosome:GRCm38:4:148558462:14858240		3	3	3	3	3	3	3	4.1	4.1	4.1	100.94	887	9.5							1	1			1	1	4	3.5461e-15	1.4566	1.4619	12.216	4	3.0906	1.5115	23.643	4	1.8963	1.0135	13.963	4
400	10215;11926;12176			ENSMUSP00000099383;ENSMUSP00000017451	ENSMUSP00000099383;ENSMUSP00000017451	3;3	3;3	3;3	>ENSMUSP00000099383 pep:known chromosome:GRCm38:2:164792768:164804882:-1 gene:ENSMUSG00000017307 transcript:ENSMUST00000103094 gene_biotype:protein_coding transcript_biotype:protein_coding;>ENSMUSP00000017451 pep:putative chromosome:GRCm38:2:164792768:1648		2	3	3	3	3	3	3	13.1	13.1	13.1	35.827	320	7						1	1	1					3	2.4371e-14	1.3345	1.0839	15.561	3	2.4264	1.024	9.6397	3	1.9851	0.96363	11.736	3
401	4242;12221	61	119	ENSMUSP00000017548;ENSMUSP00000103181	ENSMUSP00000017548;ENSMUSP00000103181	2;2	2;2	2;2	>ENSMUSP00000017548 pep:known chromosome:GRCm38:11:98026924:98030492:1 gene:ENSMUSG00000017404 transcript:ENSMUST00000017548 gene_biotype:protein_coding transcript_biotype:protein_coding;>ENSMUSP00000103181 pep:putative chromosome:GRCm38:11:98026710:980304		2	2	2	2	2	2	2	13.3	13.3	13.3	23.466	196	8.5	1										3		4	4.3635e-78	1.0769	0.93623	9.9359	4	3.5812	1.2029	9.7498	4	3.1455	1.3952	12.004	4
403	68;2153;5005;7372;7433;9362;9734;10501;11157;11547;11947;12779;12841			ENSMUSP00000017572;ENSMUSP00000133571;ENSMUSP00000134083;ENSMUSP00000133452;ENSMUSP00000133739;ENSMUSP00000134326;ENSMUSP00000134320;ENSMUSP00000134129;ENSMUSP00000134096;ENSMUSP00000133509;ENSMUSP00000134136;ENSMUSP00000133442;ENSMUSP00000133572	ENSMUSP00000017572;ENSMUSP00000133571	13;13;6;6;5;4;4;2;2;2;2;1;1	13;13;6;6;5;4;4;2;2;2;2;1;1	13;13;6;6;5;4;4;2;2;2;2;1;1	>ENSMUSP00000017572 pep:known chromosome:GRCm38:11:80428625:80473248:1 gene:ENSMUSG00000017428 transcript:ENSMUST00000017572 gene_biotype:protein_coding transcript_biotype:protein_coding;>ENSMUSP00000133571 pep:known chromosome:GRCm38:11:80428623:80471909:		13	13	13	13	13	13	13	31.3	31.3	31.3	47.436	422	6.7	4			2	2	1		3	2	2	4		20	4.1275e-50	1.3137	1.0476	40.097	20	3.2655	1.051	40.806	20	2.5783	1.1266	18.812	20
405	1487;1539;3247;4053;4218;4376;5002;5916;6598;8180;8900;10280;11671;12580;12628;13082			ENSMUSP00000017629;ENSMUSP00000123992	ENSMUSP00000017629	16;1	11;1	11;1	>ENSMUSP00000017629 pep:known chromosome:GRCm38:14:16365179:16430787:1 gene:ENSMUSG00000017485 transcript:ENSMUST00000017629 gene_biotype:protein_coding transcript_biotype:protein_coding		2	16	11	11	16	11	11	11.5	8.4	8.4	181.91	1612	5	2		6	2		2					1	2	15	6.7667e-113	1.9298	1.5463	28.915	15	3.1102	1.1045	22.224	15	1.5907	0.73384	20.091	15
406	8118;11076;12889			ENSMUSP00000017841	ENSMUSP00000017841	3	3	3	>ENSMUSP00000017841 pep:known chromosome:GRCm38:2:163726584:163750239:-1 gene:ENSMUSG00000017697 transcript:ENSMUST00000017841 gene_biotype:protein_coding transcript_biotype:protein_coding		1	3	3	3	3	3	3	11.6	11.6	11.6	39.991	352	8.67				1							2		3	3.0683e-05	1.1937	0.99181	14.871	3	2.9289	0.9516	2.3727	3	2.0207	0.93512	6.9773	3
409	455;1841;7466;9318			ENSMUSP00000017904;ENSMUSP00000099381;ENSMUSP00000099382	ENSMUSP00000017904;ENSMUSP00000099381;ENSMUSP00000099382	4;4;4	4;4;4	4;4;4	>ENSMUSP00000017904 pep:known chromosome:GRCm38:2:164832873:164841032:1 gene:ENSMUSG00000017760 transcript:ENSMUST00000017904 gene_biotype:protein_coding transcript_biotype:protein_coding;>ENSMUSP00000099381 pep:known chromosome:GRCm38:2:164832901:16484103		3	4	4	4	4	4	4	10.4	10.4	10.4	55.726	492	7.6		1						2	1		1		5	1.0062e-07	2.3603	1.8593	66.664	5	2.4994	0.81971	64.834	5	1.2646	0.5273	10.807	5
412	3630;10187			ENSMUSP00000125636;ENSMUSP00000018186;ENSMUSP00000124062	ENSMUSP00000125636;ENSMUSP00000018186;ENSMUSP00000124062	2;2;1	2;2;1	2;2;1	>ENSMUSP00000125636 pep:putative chromosome:GRCm38:15:83157064:83170506:-1 gene:ENSMUSG00000018042 transcript:ENSMUST00000162178 gene_biotype:protein_coding transcript_biotype:protein_coding;>ENSMUSP00000018186 pep:known chromosome:GRCm38:15:83153494:83172		3	2	2	2	2	2	2	9.6	9.6	9.6	34.929	313	11.7											1	2	3	2.1118e-17	1.3112	1.3061	27.478	3	1.7998	0.74194	17.937	3	1.4052	0.67163	5.9731	3
413	591;2208;5442;6662	62	60	ENSMUSP00000106099;ENSMUSP00000089343;ENSMUSP00000136792;ENSMUSP00000018246;ENSMUSP00000061247;ENSMUSP00000077290;ENSMUSP00000078239;ENSMUSP00000089296;ENSMUSP00000089301;ENSMUSP00000089350;ENSMUSP00000097294;ENSMUSP00000100047;ENSMUSP00000100738;ENSMUSP00000106082;ENSMUSP00000106085;ENSMUSP00000106093;ENSMUSP00000106095;ENSMUSP00000106102;ENSMUSP00000135427;ENSMUSP00000059105;ENSMUSP00000076397;…	ENSMUSP00000106099;ENSMUSP00000089343;ENSMUSP00000136792;ENSMUSP00000018246;ENSMUSP00000061247;ENSMUSP00000077290;ENSMUSP00000078239;ENSMUSP00000089296;ENSMUSP00000089301;ENSMUSP00000089350;ENSMUSP00000097294;ENSMUSP00000100047;ENSMUSP00000100738;ENSMUSP00000106082;ENSMUSP00000106085;ENSMUSP00000106093;ENSMUSP00000106095;ENSMUSP00000106102;ENSMUSP00000135427;ENSMUSP00000059105;ENSMUSP00000076397;…	4;4;4;4;4;4;4;4;4;4;4;4;4;4;4;4;4;4;4;3;2;2;1	4;4;4;4;4;4;4;4;4;4;4;4;4;4;4;4;4;4;4;3;2;2;1	4;4;4;4;4;4;4;4;4;4;4;4;4;4;4;4;4;4;4;3;2;2;1	>ENSMUSP00000106099 pep:known chromosome:GRCm38:13:21787461:21789213:1 gene:ENSMUSG00000069308 transcript:ENSMUST00000110473 gene_biotype:protein_coding transcript_biotype:protein_coding;>ENSMUSP00000089343 pep:known chromosome:GRCm38:13:21806412:21810199:		23	4	4	4	4	4	4	24.6	24.6	24.6	15.565	138	5.9		8	5	3	4	5	3	3	2	3	4	1	41	4.0164e-112	1.2769	1.278	8.9798	37	1.794	0.75909	12.679	37	1.4067	0.64125	12.841	37
415	2765;3436;5500;6024;7436;10648			ENSMUSP00000018333	ENSMUSP00000018333	6	6	6	>ENSMUSP00000018333 pep:known chromosome:GRCm38:1:143777278:143807466:1 gene:ENSMUSG00000018189 transcript:ENSMUST00000018333 gene_biotype:protein_coding transcript_biotype:protein_coding		1	6	6	6	6	6	6	19.5	19.5	19.5	37.616	329	5	1			2	2						1		6	8.7174e-29	1.4575	1.2622	19.578	6	4.2251	1.5423	14.497	6	2.8671	1.2804	8.8208	6
416	5992;8108			ENSMUSP00000018337	ENSMUSP00000018337	2	2	2	>ENSMUSP00000018337 pep:known chromosome:GRCm38:1:143598797:143702893:-1 gene:ENSMUSG00000026361 transcript:ENSMUST00000018337 gene_biotype:protein_coding transcript_biotype:protein_coding		1	2	2	2	2	2	2	4.7	4.7	4.7	60.576	531	6.33				2							1		3	1.4563e-09	4.1834	3.8015	43.865	3	12.63	3.9018	45.231	3	3.0191	1.2728	16.055	3
417	3468;10762			ENSMUSP00000018353;ENSMUSP00000018476;ENSMUSP00000064225	ENSMUSP00000018353;ENSMUSP00000018476;ENSMUSP00000064225	2;1;1	2;1;1	2;1;1	>ENSMUSP00000018353 pep:known chromosome:GRCm38:2:164074138:164155524:1 gene:ENSMUSG00000018209 transcript:ENSMUST00000018353 gene_biotype:protein_coding transcript_biotype:protein_coding;>ENSMUSP00000018476 pep:known chromosome:GRCm38:15:34875496:35155806		3	2	2	2	2	2	2	5.1	5.1	5.1	55.541	487	3.33	2							1					3	9.1619e-12	2.7087	2.3042	24.145	3	4.602	1.6298	16.131	3	1.5844	0.78222	7.2894	3
420	46;398;505;945;2009;2492;2522;2880;2923;3690;3774;4535;6114;6463;6644;6865;7386;8363;8854;9582;10382;10588;10600;12216;12782;12968;12991			ENSMUSP00000018449;ENSMUSP00000099568;ENSMUSP00000115635	ENSMUSP00000018449;ENSMUSP00000099568;ENSMUSP00000115635	27;27;16	27;27;16	27;27;16	>ENSMUSP00000018449 pep:known chromosome:GRCm38:11:75486816:75509447:1 gene:ENSMUSG00000020850 transcript:ENSMUST00000018449 gene_biotype:protein_coding transcript_biotype:protein_coding;>ENSMUSP00000099568 pep:known chromosome:GRCm38:11:75486820:75509449:		3	27	27	27	27	27	27	14.1	14.1	14.1	273.61	2335	6.78	1	3	2	6	5	4	1	2	2	1	6	4	37	7.023e-180	1.6028	1.4943	22.69	37	3.5228	1.4671	19.823	37	2.3121	1.0212	14.669	37
421	1330			ENSMUSP00000018466;ENSMUSP00000105010	ENSMUSP00000018466;ENSMUSP00000105010	1;1	1;1	1;1	>ENSMUSP00000018466 pep:known chromosome:GRCm38:2:164053540:164071102:-1 gene:ENSMUSG00000018322 transcript:ENSMUST00000018466 gene_biotype:protein_coding transcript_biotype:protein_coding;>ENSMUSP00000105010 pep:known chromosome:GRCm38:2:164053540:1640711		2	1	1	1	1	1	1	5.8	5.8	5.8	34.28	309	12												2	2	0.0522	1.6153	1.268	4.6321	2	4.1668	1.3658	2.891	2	2.5796	1.1917	1.7411	2
422	1684;5788;8251;9123;12712;12746	65	220	ENSMUSP00000018470;ENSMUSP00000117125	ENSMUSP00000018470;ENSMUSP00000117125	6;4	3;2	3;2	>ENSMUSP00000018470 pep:known chromosome:GRCm38:2:163994960:164018588:1 gene:ENSMUSG00000018326 transcript:ENSMUST00000018470 gene_biotype:protein_coding transcript_biotype:protein_coding;>ENSMUSP00000117125 pep:known chromosome:GRCm38:2:163995503:16401528		2	6	3	3	6	3	3	31.3	17.5	17.5	28.086	246	3.67	1				2								3	2.4934e-28	1.7385	1.2804	11.217	3	3.5526	1.0368	17.522	3	2.0446	0.89716	6.9135	3
423	295;1824;3383;6605;8175;8295;8777;11539			ENSMUSP00000018506;ENSMUSP00000137080;ENSMUSP00000137310;ENSMUSP00000118679;ENSMUSP00000114636;ENSMUSP00000121655	ENSMUSP00000018506;ENSMUSP00000137080;ENSMUSP00000137310	8;8;8;1;1;1	8;8;8;1;1;1	8;8;8;1;1;1	>ENSMUSP00000018506 pep:known chromosome:GRCm38:11:106988629:106999541:-1 gene:ENSMUSG00000018362 transcript:ENSMUST00000018506 gene_biotype:protein_coding transcript_biotype:protein_coding;>ENSMUSP00000137080 pep:known chromosome:GRCm38:3:25210764:2521272		6	8	8	8	8	8	8	25	25	25	57.927	529	5.83	1			2	5	1		1			2		12	1.3686e-201	1.2461	1.0579	36.929	12	9.3203	3.3886	33.694	12	8.1695	3.5417	16.845	12
425	2002;7359;12250;12429			ENSMUSP00000018568	ENSMUSP00000018568	4	4	4	>ENSMUSP00000018568 pep:known chromosome:GRCm38:11:60454591:60468754:1 gene:ENSMUSG00000020537 transcript:ENSMUST00000018568 gene_biotype:protein_coding transcript_biotype:protein_coding		1	4	4	4	4	4	4	10.7	10.7	10.7	40.718	364	7.75	1							1			2		4	2.086e-05	1.297	1.0425	14.033	4	3.9596	1.3466	13.916	4	2.7853	1.3137	14.559	4
426	8846;10151;10397			ENSMUSP00000018577;ENSMUSP00000102368	ENSMUSP00000018577;ENSMUSP00000102368	3;3	3;3	3;3	>ENSMUSP00000018577 pep:known chromosome:GRCm38:11:107166663:107189381:-1 gene:ENSMUSG00000018433 transcript:ENSMUST00000018577 gene_biotype:protein_coding transcript_biotype:protein_coding;>ENSMUSP00000102368 pep:known chromosome:GRCm38:11:107166663:10718		2	3	3	3	3	3	3	7.2	7.2	7.2	80.817	723	6.33					1		2						3	4.9631e-07	1.152	1.15	2.5309	3	3.7761	1.3962	10.239	3	3.0476	1.4447	4.895	3
427	4296;8482			ENSMUSP00000018651;ENSMUSP00000099703	ENSMUSP00000018651;ENSMUSP00000099703	2;2	2;2	2;2	>ENSMUSP00000018651 pep:known chromosome:GRCm38:11:62574538:62600515:1 gene:ENSMUSG00000018507 transcript:ENSMUST00000018651 gene_biotype:protein_coding transcript_biotype:protein_coding;>ENSMUSP00000099703 pep:known chromosome:GRCm38:11:62576125:62600299:		2	2	2	2	2	2	2	4.2	4.2	4.2	85.964	756	6.5						1	1						2	1.2088e-07	1.4695	1.1537	22.417	2	2.8803	0.93074	16.511	2	1.8031	0.86282	4.9518	2
428	6651;9925			ENSMUSP00000018653;ENSMUSP00000124585	ENSMUSP00000018653;ENSMUSP00000124585	2;1	2;1	2;1	>ENSMUSP00000018653 pep:known chromosome:GRCm38:11:62524946:62539261:-1 gene:ENSMUSG00000018509 transcript:ENSMUST00000018653 gene_biotype:protein_coding transcript_biotype:protein_coding;>ENSMUSP00000124585 pep:known chromosome:GRCm38:11:62533887:62539003		2	2	2	2	2	2	2	12.7	12.7	12.7	27.541	252	2.5	1			1									2	1.2917e-05	1.213	1.1178	13.803	2	1.7997	0.66082	18.9	2	1.5331	0.68783	13.899	2
430	4731;9850			ENSMUSP00000099634;ENSMUSP00000018718	ENSMUSP00000099634;ENSMUSP00000018718	2;2	2;2	2;2	>ENSMUSP00000099634 pep:known chromosome:GRCm38:11:70010183:70015408:-1 gene:ENSMUSG00000018574 transcript:ENSMUST00000102574 gene_biotype:protein_coding transcript_biotype:protein_coding;>ENSMUSP00000018718 pep:novel chromosome:GRCm38:11:70010244:70015387		2	2	2	2	2	2	2	3.5	3.5	3.5	70.875	656	5.5				1			1						2	0.20396	1.3316	1.0828	5.8949	2	2.323	0.82483	4.2407	2	1.6534	0.84036	27.532	2
431	1337;2746;3048;5038;6918;8476;9196;10442			ENSMUSP00000018727	ENSMUSP00000018727	8	8	8	>ENSMUSP00000018727 pep:known chromosome:GRCm38:11:55469685:55504838:1 gene:ENSMUSG00000018583 transcript:ENSMUST00000018727 gene_biotype:protein_coding transcript_biotype:protein_coding		1	8	8	8	8	8	8	23.4	23.4	23.4	51.828	465	7.14	2	1			1		2	2	2	2	1	1	14	1.4589e-78	0.98051	0.97067	21.486	14	3.2974	1.357	24.07	14	3.2635	1.4975	16.263	14
432	40;525;958;4998;5141;5532;6404	66	164	ENSMUSP00000018744;ENSMUSP00000134269;ENSMUSP00000134318;ENSMUSP00000134703	ENSMUSP00000018744;ENSMUSP00000134269;ENSMUSP00000134318	7;7;7;2	6;6;6;2	6;6;6;2	>ENSMUSP00000018744 pep:known chromosome:GRCm38:11:60788104:60811265:-1 gene:ENSMUSG00000020534 transcript:ENSMUST00000018744 gene_biotype:protein_coding transcript_biotype:protein_coding;>ENSMUSP00000134269 pep:novel chromosome:GRCm38:11:60789144:60807021		4	7	6	6	7	6	6	17.6	17.6	17.6	52.6	478	5.86	2			1		2					1	1	7	4.1199e-83	0.87488	0.79187	50.526	6	2.9309	0.98521	19.478	6	2.9376	1.3673	46.798	6
433	253;416;428;802;1145;1281;1423;1523;1589;1767;1791;1858;2303;2316;2709;2819;2932;2946;3016;3355;3563;3855;3970;4183;4401;4432;4532;4638;4880;5022;5094;5095;5331;5456;5567;5743;5825;6172;6207;6685;6739;6789;7117;7362;7463;7710;8227;8637;8966;9001;9105;10409;10725;10817;10897;10957;11145;11727;11758;11760;11846;11902;11913;11961;12022;12278;12364;12433;12441;12652			ENSMUSP00000018851;ENSMUSP00000126117	ENSMUSP00000018851	70;5	70;5	70;5	>ENSMUSP00000018851 pep:known chromosome:GRCm38:12:110601452:110666945:1 gene:ENSMUSG00000018707 transcript:ENSMUST00000018851 gene_biotype:protein_coding transcript_biotype:protein_coding		2	70	70	70	70	70	70	19.7	19.7	19.7	532.04	4644	6.07	7	8	7	10	14	9	3	9	2		7	11	87	0	1.0112	0.94501	30.305	86	2.5853	1.0509	25.959	87	2.4997	1.1974	24.018	87
434	1004;3459;5106;5222;5471;5849;7397;7576;8144;9137;9306;11310			ENSMUSP00000018875;ENSMUSP00000070714;ENSMUSP00000134779;ENSMUSP00000135445	ENSMUSP00000018875;ENSMUSP00000070714;ENSMUSP00000134779;ENSMUSP00000135445	12;12;11;10	12;12;11;10	6;6;5;6	>ENSMUSP00000018875 pep:known chromosome:GRCm38:11:83302483:83405035:1 gene:ENSMUSG00000035152 transcript:ENSMUST00000018875 gene_biotype:protein_coding transcript_biotype:protein_coding;>ENSMUSP00000070714 pep:known chromosome:GRCm38:11:83302774:83403012:		4	12	12	6	12	12	6	13	13	7.5	105.72	951	8.88		1			1	4			2	2	2	5	17	1.4906e-32	1.3087	1.1284	49.036	17	3.6191	1.1336	66.24	17	2.3362	1.0448	32.258	17
436	539;1038;1113;2495;3191;3597;5286;5841;6051;6776;6819;6971;7697;7924;10131;11346;11597;12622			ENSMUSP00000018992	ENSMUSP00000018992	18	18	18	>ENSMUSP00000018992 pep:known chromosome:GRCm38:11:35808381:35834506:-1 gene:ENSMUSG00000018848 transcript:ENSMUST00000018992 gene_biotype:protein_coding transcript_biotype:protein_coding		1	18	18	18	18	18	18	32.6	32.6	32.6	75.673	660	6.48	3	3	1	2	4	1		2	1	2	1	5	25	6.4649e-182	0.94589	0.77704	17.664	25	2.8911	0.95688	16.104	25	3.1874	1.4654	20.935	25
438	674;5054;5207;6012;10142;11506;12174;12739	67	272	ENSMUSP00000091435;ENSMUSP00000019038;ENSMUSP00000101961;ENSMUSP00000097767;ENSMUSP00000101956;ENSMUSP00000120065;ENSMUSP00000120382	ENSMUSP00000091435;ENSMUSP00000019038;ENSMUSP00000101961;ENSMUSP00000097767;ENSMUSP00000101956;ENSMUSP00000120065	8;8;8;6;6;5;2	8;8;8;6;6;5;2	8;8;8;6;6;5;2	>ENSMUSP00000091435 pep:known chromosome:GRCm38:11:117199661:117362325:1 gene:ENSMUSG00000059248 transcript:ENSMUST00000093907 gene_biotype:protein_coding transcript_biotype:protein_coding;>ENSMUSP00000019038 pep:known chromosome:GRCm38:11:117266246:117362		7	8	8	8	8	8	8	19.7	19.7	19.7	65.574	583	4.75	6	1				1		1			1	2	12	2.5329e-90	1.2071	1.0974	20.133	12	3.8948	1.5797	37.048	12	3.0055	1.4063	25.419	12
440	985;1684;3150;5639;5640;5787;7938;8251;8485;12667	65	223	ENSMUSP00000019109	ENSMUSP00000019109	10	10	8	>ENSMUSP00000019109 pep:known chromosome:GRCm38:5:33018816:33027966:1 gene:ENSMUSG00000018965 transcript:ENSMUST00000019109 gene_biotype:protein_coding transcript_biotype:protein_coding		1	10	10	8	10	10	8	39.4	39.4	35.4	28.211	246	4.71	4	3	4	3	3	1	1		1	2	2		24	3.2341e-71	1.2966	1.1726	31.27	24	2.8455	1.093	29.659	24	2.2162	1.0167	17.445	24
441	5100;6718			ENSMUSP00000019118	ENSMUSP00000019118	2	2	2	>ENSMUSP00000019118 pep:known chromosome:GRCm38:5:113742446:113771649:-1 gene:ENSMUSG00000018974 transcript:ENSMUST00000019118 gene_biotype:protein_coding transcript_biotype:protein_coding		1	2	2	2	2	2	2	1.8	1.8	1.8	109.62	962	5.67					1	2							3	0.024736	1.1851	1.1536	50.723	3	2.0597	0.93588	6.7442	3	2.1275	1.0307	72.038	3
442	2497;3188;3189;3209;4643;5516;7587	68	99	ENSMUSP00000132735;ENSMUSP00000108561;ENSMUSP00000019128;ENSMUSP00000072533;ENSMUSP00000131262;ENSMUSP00000125984;ENSMUSP00000127833;ENSMUSP00000136068;ENSMUSP00000136781	ENSMUSP00000132735;ENSMUSP00000108561;ENSMUSP00000019128;ENSMUSP00000072533;ENSMUSP00000131262;ENSMUSP00000125984;ENSMUSP00000127833	7;7;7;7;7;5;4;1;1	7;7;7;7;7;5;4;1;1	6;6;6;6;6;4;4;0;0	>ENSMUSP00000132735 pep:known chromosome:GRCm38:5:99958426:99978938:-1 gene:ENSMUSG00000000568 transcript:ENSMUST00000172361 gene_biotype:protein_coding transcript_biotype:protein_coding;>ENSMUSP00000108561 pep:known chromosome:GRCm38:5:99960998:99978917:-		9	7	7	6	7	7	6	17.2	17.2	14.9	38.354	355	6.86	3	2				2	1				2	4	14	1.6281e-34	1.2202	0.99038	27.321	14	3.0046	0.89379	55.103	14	2.3682	1.117	11.225	14
443	3407;3514;10155			ENSMUSP00000019198;ENSMUSP00000106723;ENSMUSP00000106726	ENSMUSP00000019198;ENSMUSP00000106723	3;3;1	3;3;1	3;3;1	>ENSMUSP00000019198 pep:known chromosome:GRCm38:5:136962077:136966234:1 gene:ENSMUSG00000019054 transcript:ENSMUST00000019198 gene_biotype:protein_coding transcript_biotype:protein_coding;>ENSMUSP00000106723 pep:putative chromosome:GRCm38:5:136953275:13696		3	3	3	3	3	3	3	23.7	23.7	23.7	17.008	152	4.33		1			1	1							3	6.2177e-26	2.8657	2.1555	11.933	3	3.6099	1.1458	8.2251	3	1.3036	0.62833	6.8256	3
446	7330;8755;10320;12608	69	194	ENSMUSP00000019317;ENSMUSP00000102987;ENSMUSP00000000727;ENSMUSP00000017975;ENSMUSP00000123581;ENSMUSP00000117656	ENSMUSP00000019317;ENSMUSP00000102987;ENSMUSP00000000727;ENSMUSP00000017975	4;4;2;2;1;1	4;4;2;2;1;1	4;4;2;2;1;1	>ENSMUSP00000019317 pep:known chromosome:GRCm38:11:100715011:100738215:-1 gene:ENSMUSG00000019173 transcript:ENSMUST00000019317 gene_biotype:protein_coding transcript_biotype:protein_coding;>ENSMUSP00000102987 pep:known chromosome:GRCm38:11:100715009:10073		6	4	4	4	4	4	4	20.9	20.9	20.9	25.352	234	8.57					3						3	1	7	3.7232e-30	1.68	1.4012	14.971	7	4.2028	1.4411	14.097	7	2.502	1.0748	5.8289	7
447	150;639;1905;2217;2218;2961;2962;3118;3898;4609;7218;7628;10590;11267;11880	70	251	ENSMUSP00000019323	ENSMUSP00000019323	15	15	15	>ENSMUSP00000019323 pep:known chromosome:GRCm38:5:135778480:135790391:1 gene:ENSMUSG00000019179 transcript:ENSMUST00000019323 gene_biotype:protein_coding transcript_biotype:protein_coding		1	15	15	15	15	15	15	52.4	52.4	52.4	35.611	338	5.87	4	4		4	4	4	3	1	1			6	31	5.8662e-160	0.86303	0.79191	58.755	31	1.9282	0.72308	41.037	31	2.1874	0.99152	20.243	31
449	5909;10542			ENSMUSP00000019382;ENSMUSP00000128329;ENSMUSP00000131389	ENSMUSP00000019382;ENSMUSP00000128329;ENSMUSP00000131389	2;1;1	2;1;1	2;1;1	>ENSMUSP00000019382 pep:known chromosome:GRCm38:8:83571700:83594491:-1 gene:ENSMUSG00000031708 transcript:ENSMUST00000019382 gene_biotype:protein_coding transcript_biotype:protein_coding;>ENSMUSP00000128329 pep:known chromosome:GRCm38:8:83571700:83594429:-		3	2	2	2	2	2	2	8.4	8.4	8.4	36.09	308	8		1									2		3	0.00011919	1.3487	1.3261	29.997	3	2.7741	1.1778	27.231	3	2.1003	0.95942	7.9895	3
450	3635;6728;9317;12404			ENSMUSP00000019405	ENSMUSP00000019405	4	4	4	>ENSMUSP00000019405 pep:known chromosome:GRCm38:8:70905974:70917526:1 gene:ENSMUSG00000019261 transcript:ENSMUST00000019405 gene_biotype:protein_coding transcript_biotype:protein_coding		1	4	4	4	4	4	4	5.8	5.8	5.8	102.94	973	7.67						2	2	1				1	6	2.6783e-23	1.2995	1.2709	33.68	6	2.7034	1.1664	27.521	6	1.9075	0.9326	13.295	6
451	8523;10722			ENSMUSP00000019441	ENSMUSP00000019441	2	2	2	>ENSMUSP00000019441 pep:known chromosome:GRCm38:14:55745693:55755500:1 gene:ENSMUSG00000019297 transcript:ENSMUST00000019441 gene_biotype:protein_coding transcript_biotype:protein_coding		1	2	2	2	2	2	2	3.8	3.8	3.8	70.046	636	5		2									1		3	1.4192e-16	1.3658	1.4733	9.9771	3	3.5162	1.6986	5.6541	3	2.1908	1.1497	3.0224	3
452	805;5252;7872;8438;9929;11437			ENSMUSP00000019470;ENSMUSP00000116996;ENSMUSP00000118279	ENSMUSP00000019470;ENSMUSP00000116996;ENSMUSP00000118279	6;4;4	6;4;4	6;4;4	>ENSMUSP00000019470 pep:known chromosome:GRCm38:11:101316213:101323537:1 gene:ENSMUSG00000078652 transcript:ENSMUST00000019470 gene_biotype:protein_coding transcript_biotype:protein_coding;>ENSMUSP00000116996 pep:known chromosome:GRCm38:11:101316977:101320		3	6	6	6	6	6	6	26.8	26.8	26.8	29.506	254	6.62	2	1					2				1	2	8	1.057e-32	1.7407	1.3963	35.33	8	5.5342	1.7325	34.179	8	2.9613	1.4545	10.677	8
453	587;1387;7784;8768;10430;12439;12805			ENSMUSP00000019517;ENSMUSP00000117288	ENSMUSP00000019517	7;2	7;2	7;2	>ENSMUSP00000019517 pep:known chromosome:GRCm38:11:59817795:59839838:-1 gene:ENSMUSG00000019373 transcript:ENSMUST00000019517 gene_biotype:protein_coding transcript_biotype:protein_coding		2	7	7	7	7	7	7	25.3	25.3	25.3	47.832	423	4.71	2			3				1			1		7	2.4502e-73	1.1082	0.98624	38.927	7	2.8197	1.079	16.116	7	2.6314	1.1898	37.818	7
454	1169;1344;1739;1988;3444;4979;7203;7684;7940;9221;12036	71	300	ENSMUSP00000019576;ENSMUSP00000105435;ENSMUSP00000132222;ENSMUSP00000116101	ENSMUSP00000019576;ENSMUSP00000105435;ENSMUSP00000132222	11;11;11;4	4;4;4;2	4;4;4;2	>ENSMUSP00000019576 pep:known chromosome:GRCm38:8:83715177:83723348:1 gene:ENSMUSG00000005481 transcript:ENSMUST00000019576 gene_biotype:protein_coding transcript_biotype:protein_coding;>ENSMUSP00000105435 pep:known chromosome:GRCm38:8:83715548:83723348:1		4	11	4	4	11	4	4	26.5	13.3	13.3	49.067	427	8.8	1						3	1			2	3	10	6.4575e-69	0.8624	0.86756	7.4814	10	2.0248	0.9188	8.3531	10	2.3532	1.0997	13.766	10
455	1108;10237;10298;12484			ENSMUSP00000019615	ENSMUSP00000019615	4	4	4	>ENSMUSP00000019615 pep:known chromosome:GRCm38:9:21138541:21149906:-1 gene:ENSMUSG00000019471 transcript:ENSMUST00000019615 gene_biotype:protein_coding transcript_biotype:protein_coding		1	4	4	4	4	4	4	11.1	11.1	11.1	44.593	379	2.6		3	1	1									5	2.436e-14	2.4882	2.1239	17.723	5	8.4667	2.7641	25.093	5	3.1737	1.4304	13.64	5
456	775;7817;9132			ENSMUSP00000019638;ENSMUSP00000106576;ENSMUSP00000121554	ENSMUSP00000019638;ENSMUSP00000106576;ENSMUSP00000121554	3;3;2	3;3;2	3;3;2	>ENSMUSP00000019638 pep:known chromosome:GRCm38:5:138161071:138164646:1 gene:ENSMUSG00000019494 transcript:ENSMUST00000019638 gene_biotype:protein_coding transcript_biotype:protein_coding;>ENSMUSP00000106576 pep:novel chromosome:GRCm38:5:138161100:13816397		3	3	3	3	3	3	3	16	16	16	35.88	324	3.33		2				1							3	3.9568e-10	1.2079	0.90053	11.857	3	2.8177	1.0244	20.191	3	2.6664	1.3294	16.394	3
460	9396;10776;11218			ENSMUSP00000019726	ENSMUSP00000019726	3	3	3	>ENSMUSP00000019726 pep:known chromosome:GRCm38:17:56278962:56290511:-1 gene:ENSMUSG00000024197 transcript:ENSMUST00000019726 gene_biotype:protein_coding transcript_biotype:protein_coding		1	3	3	3	3	3	3	11.9	11.9	11.9	47.262	437	11.3										1	2	3	6	7.0175e-18	2.671	2.232	23.95	6	3.3396	1.2011	21.642	6	1.3454	0.62752	12.11	6
462	6058;6314;7823;9690;10435;12540			ENSMUSP00000019911;ENSMUSP00000101149	ENSMUSP00000019911;ENSMUSP00000101149	6;3	2;0	2;0	>ENSMUSP00000019911 pep:known chromosome:GRCm38:10:36974544:37001889:1 gene:ENSMUSG00000019777 transcript:ENSMUST00000019911 gene_biotype:protein_coding transcript_biotype:protein_coding;>ENSMUSP00000101149 pep:known chromosome:GRCm38:10:36974570:36996111:		2	6	2	2	6	2	2	16.2	7.4	7.4	55.33	488	8.67				1							2		3	4.1318e-90	1.1716	1.1602	25.3	3	2.5255	1.1069	4.969	3	2.0973	1.0229	8.9743	3
463	689;7134;10608;11040			ENSMUSP00000019937	ENSMUSP00000019937	4	4	4	>ENSMUSP00000019937 pep:known chromosome:GRCm38:10:42761496:42832514:1 gene:ENSMUSG00000019802 transcript:ENSMUST00000019937 gene_biotype:protein_coding transcript_biotype:protein_coding		1	4	4	4	4	4	4	5.9	5.9	5.9	87.869	760	8.25				1		1					1	1	4	1.0645e-19	1.3408	1.0244	13.886	4	4.0349	1.2463	9.6033	4	2.6236	1.2024	7.3185	4
464	1146;10839			ENSMUSP00000019939;ENSMUSP00000101139;ENSMUSP00000119102;ENSMUSP00000077038;ENSMUSP00000113117;ENSMUSP00000101138	ENSMUSP00000019939;ENSMUSP00000101139;ENSMUSP00000119102;ENSMUSP00000077038;ENSMUSP00000113117;ENSMUSP00000101138	2;2;1;1;1;1	2;2;1;1;1;1	2;2;1;1;1;1	>ENSMUSP00000019939 pep:known chromosome:GRCm38:10:42502031:42535370:1 gene:ENSMUSG00000019804 transcript:ENSMUST00000019939 gene_biotype:protein_coding transcript_biotype:protein_coding;>ENSMUSP00000101139 pep:novel chromosome:GRCm38:10:42502030:42534787:		6	2	2	2	2	2	2	12.3	12.3	12.3	18.762	162	7		1										1	2	1.775e-10	1.8717	1.5152	103.32	2	4.5566	1.4616	109.15	2	1.9648	0.93638	17.238	2
465	450;643;4259;7416;8512;8524;11061			ENSMUSP00000019967;ENSMUSP00000113783;ENSMUSP00000097519;ENSMUSP00000114969	ENSMUSP00000019967;ENSMUSP00000113783;ENSMUSP00000097519;ENSMUSP00000114969	7;7;6;6	7;7;6;6	7;7;6;6	>ENSMUSP00000019967 pep:known chromosome:GRCm38:10:41476314:41487030:1 gene:ENSMUSG00000019823 transcript:ENSMUST00000019967 gene_biotype:protein_coding transcript_biotype:protein_coding;>ENSMUSP00000113783 pep:known chromosome:GRCm38:10:41476314:41487032:		4	7	7	7	7	7	7	10.1	10.1	10.1	116.78	1048	7.38	1				1	1		1	2	1	1		8	1.1975e-19	1.6882	1.5763	29.553	8	2.6269	1.0372	56.897	8	1.6754	0.70362	11.513	8
466	1053;2548;7758			ENSMUSP00000020002	ENSMUSP00000020002	3	3	3	>ENSMUSP00000020002 pep:known chromosome:GRCm38:10:18011263:18023252:-1 gene:ENSMUSG00000078453 transcript:ENSMUST00000020002 gene_biotype:protein_coding transcript_biotype:protein_coding		1	3	3	3	3	3	3	46.9	46.9	46.9	9.0583	81	3.33	2	1	1	3	1	1							9	2.9113e-63	1.1855	1.1365	18.22	9	2.6494	1.101	91.522	9	2.1265	1.023	22.443	9
468	2992;4897			ENSMUSP00000020034;ENSMUSP00000125553;ENSMUSP00000125048	ENSMUSP00000020034;ENSMUSP00000125553;ENSMUSP00000125048	2;2;1	2;2;1	2;2;1	>ENSMUSP00000020034 pep:known chromosome:GRCm38:10:29313500:29346661:1 gene:ENSMUSG00000019883 transcript:ENSMUST00000020034 gene_biotype:protein_coding transcript_biotype:protein_coding;>ENSMUSP00000125553 pep:known chromosome:GRCm38:10:29313166:29345560:		3	2	2	2	2	2	2	7.8	7.8	7.8	35.467	322	9						1						1	2	0.15033	0.26524	0.23795	213.71	2	0.71937	0.25393	101.77	2	1.5306	0.71777	5.7142	2
470	605;3445			ENSMUSP00000020077;ENSMUSP00000101108;ENSMUSP00000020078	ENSMUSP00000020077;ENSMUSP00000101108;ENSMUSP00000020078	2;2;2	2;2;2	2;2;2	>ENSMUSP00000020077 pep:novel chromosome:GRCm38:10:58394373:58421783:1 gene:ENSMUSG00000019920 transcript:ENSMUST00000020077 gene_biotype:protein_coding transcript_biotype:protein_coding;>ENSMUSP00000101108 pep:novel chromosome:GRCm38:10:58394388:58421578:		3	2	2	2	2	2	2	8.6	8.6	8.6	45.593	396	8							1		1				2	1.719e-30	1.7042	1.8026	2.6662	2	2.7165	1.1749	2.2773	2	1.5131	0.69033	1.4121	2
471	8431			ENSMUSP00000020081;ENSMUSP00000101071;ENSMUSP00000124429	ENSMUSP00000020081;ENSMUSP00000101071;ENSMUSP00000124429	1;1;1	1;1;1	1;1;1	>ENSMUSP00000020081 pep:known chromosome:GRCm38:10:72654845:72674964:1 gene:ENSMUSG00000019923 transcript:ENSMUST00000020081 gene_biotype:protein_coding transcript_biotype:protein_coding;>ENSMUSP00000101071 pep:known chromosome:GRCm38:10:72654895:72669789:		3	1	1	1	1	1	1	5.6	5.6	5.6	28.713	252	10.7										1	2		3	2.1415e-24	2.9075	2.3013	34.813	3	8.8136	2.7429	20.521	3	2.7822	1.3466	16.688	3
472	1542;4286;4661;7519;7724;7725;9949;12261;12897			ENSMUSP00000020099;ENSMUSP00000113184;ENSMUSP00000119085;ENSMUSP00000134251	ENSMUSP00000020099;ENSMUSP00000113184;ENSMUSP00000119085	9;9;5;1	9;9;5;1	8;8;4;0	>ENSMUSP00000020099 pep:known chromosome:GRCm38:10:69336635:69352938:-1 gene:ENSMUSG00000019942 transcript:ENSMUST00000020099 gene_biotype:protein_coding transcript_biotype:protein_coding;>ENSMUSP00000113184 pep:known chromosome:GRCm38:10:69338324:69352903		4	9	9	8	9	9	8	31.6	31.6	27.9	34.106	297	6.15	2			2	3	1		1	1	1	2		13	1.2116e-32	2.7347	2.2099	48.128	13	5.6956	1.9529	51.052	13	2.6337	1.2508	12.165	13
473	1745;3262;6502;10095;10260;12583;12836			ENSMUSP00000020123	ENSMUSP00000020123	7	3	3	>ENSMUSP00000020123 pep:known chromosome:GRCm38:10:91160417:91171582:-1 gene:ENSMUSG00000019961 transcript:ENSMUST00000020123 gene_biotype:protein_coding transcript_biotype:protein_coding		1	7	3	3	7	3	3	15.9	7.1	7.1	75.167	693	5.5				1	1	1	1						4	1.9661e-56	1.3676	1.4064	38.041	4	2.6102	1.1677	34.082	4	2.0344	0.9664	13.66	4
474	3664;7472			ENSMUSP00000020153;ENSMUSP00000090344;ENSMUSP00000135902	ENSMUSP00000020153;ENSMUSP00000090344;ENSMUSP00000135902	2;1;1	2;1;1	2;1;1	>ENSMUSP00000020153 pep:known chromosome:GRCm38:10:21295979:21368889:1 gene:ENSMUSG00000019977 transcript:ENSMUST00000020153 gene_biotype:protein_coding transcript_biotype:protein_coding;>ENSMUSP00000090344 pep:known chromosome:GRCm38:10:21295979:21311198:		3	2	2	2	2	2	2	4.3	4.3	4.3	75.1	682	7						1		1					2	1.3159e-06	1.2785	1.2043	36.924	2	3.5812	1.329	12.066	2	2.665	1.2494	20.917	2
475	5343;9914;10792			ENSMUSP00000020157;ENSMUSP00000125291;ENSMUSP00000124134	ENSMUSP00000020157;ENSMUSP00000125291;ENSMUSP00000124134	3;3;3	3;3;3	3;3;3	>ENSMUSP00000020157 pep:known chromosome:GRCm38:10:90989318:91082770:-1 gene:ENSMUSG00000019979 transcript:ENSMUST00000020157 gene_biotype:protein_coding transcript_biotype:protein_coding;>ENSMUSP00000125291 pep:known chromosome:GRCm38:10:90989311:91082662		3	3	3	3	3	3	3	3.2	3.2	3.2	141	1249	7.33				1			1				1		3	0.00011973	2.2028	1.7543	12.832	3	2.8829	0.94855	9.8094	3	1.2861	0.55058	13.199	3
477	1180			ENSMUSP00000020203	ENSMUSP00000020203	1	1	1	>ENSMUSP00000020203 pep:known chromosome:GRCm38:10:93583029:93589706:-1 gene:ENSMUSG00000020018 transcript:ENSMUST00000020203 gene_biotype:protein_coding transcript_biotype:protein_coding		1	1	1	1	1	1	1	9.3	9.3	9.3	9.7251	86	10.5										1	1		2	0.00044269	0.85329	0.87211	15.195	2	2.1361	0.9508	9.0448	2	2.4535	1.0778	2.526	2
478	7574;12340			ENSMUSP00000136313;ENSMUSP00000020209	ENSMUSP00000136313;ENSMUSP00000020209	2;2	2;2	2;2	>ENSMUSP00000136313 pep:known chromosome:GRCm38:10:94199004:94220948:1 gene:ENSMUSG00000020022 transcript:ENSMUST00000179990 gene_biotype:protein_coding transcript_biotype:protein_coding;>ENSMUSP00000020209 pep:known chromosome:GRCm38:10:94198955:94221443:		2	2	2	2	2	2	2	18.1	18.1	18.1	17.633	149	2.5	1			1									2	1.593e-18	2.855	2.6411	42.466	2	3.7487	1.4252	22.829	2	1.4271	0.65748	16.934	2
479	1467;1771;1820;1854;2025;2349;2823;3470;3883;4446;5354;6406;7177;8240;8241;9346;9604;9673;10415;11128;11397;12731;12791;12892			ENSMUSP00000020238;ENSMUSP00000122710	ENSMUSP00000020238;ENSMUSP00000122710	24;16	23;16	23;16	>ENSMUSP00000020238 pep:known chromosome:GRCm38:10:86690840:86705509:-1 gene:ENSMUSG00000020048 transcript:ENSMUST00000020238 gene_biotype:protein_coding transcript_biotype:protein_coding;>ENSMUSP00000122710 pep:novel chromosome:GRCm38:10:86692401:86698438		2	24	23	23	24	23	23	33.8	32	32	92.475	802	5.47	6	4	3	8	4	1	2			1	5	4	38	4.425e-272	0.87416	0.75206	18.904	38	2.6063	0.93094	30.636	38	2.8746	1.3303	31.964	38
480	8288;9359;11097			ENSMUSP00000020268	ENSMUSP00000020268	3	3	3	>ENSMUSP00000020268 pep:known chromosome:GRCm38:10:62743928:62792368:-1 gene:ENSMUSG00000020074 transcript:ENSMUST00000020268 gene_biotype:protein_coding transcript_biotype:protein_coding		1	3	3	3	3	3	3	5	5	5	132.06	1146	7							3						3	0.0050588	1.5663	1.0357	21.864	3	3.4488	1.0747	22.318	3	1.9858	0.96616	5.3808	3
483	7299;8634;8690;11029			ENSMUSP00000020285	ENSMUSP00000020285	4	2	2	>ENSMUSP00000020285 pep:known chromosome:GRCm38:10:61680310:61693295:1 gene:ENSMUSG00000020088 transcript:ENSMUST00000020285 gene_biotype:protein_coding transcript_biotype:protein_coding		1	4	2	2	4	2	2	25.3	15.7	15.7	22.399	198	5.5				1	1	1	1						4	7.5867e-19	0.88886	0.92633	23.131	3	2.5667	1.2977	6.9982	3	2.208	1.1431	7.6376	3
484	349;1721;3392;3681;3682;6492;8162;12932;13066			ENSMUSP00000020286	ENSMUSP00000020286	9	9	9	>ENSMUSP00000020286 pep:known chromosome:GRCm38:10:61648552:61674168:1 gene:ENSMUSG00000020089 transcript:ENSMUST00000020286 gene_biotype:protein_coding transcript_biotype:protein_coding		1	9	9	9	9	9	9	38.8	38.8	38.8	32.667	289	5.33		1		4	2	3	1				1		12	4.7859e-47	0.98099	0.77635	15.921	12	3.1681	1.055	13.02	12	3.1501	1.3855	12.672	12
485	43;773;1133;1144;2918;3990;4369;4534;5161;5253;7205;7715;7716;7928;10191;11159;11585	72	367	ENSMUSP00000020315;ENSMUSP00000115234	ENSMUSP00000020315	17;1	17;1	17;1	>ENSMUSP00000020315 pep:known chromosome:GRCm38:10:119199255:119240055:-1 gene:ENSMUSG00000020114 transcript:ENSMUST00000020315 gene_biotype:protein_coding transcript_biotype:protein_coding		2	17	17	17	17	17	17	17.3	17.3	17.3	136.33	1230	6	2		3	4	4	2		2			3	2	22	1.6238e-99	1.2532	1.0623	25.557	22	2.7567	1.0055	15.923	22	2.138	0.97921	14.872	22
486	4635;10305			ENSMUSP00000020317	ENSMUSP00000020317	2	2	2	>ENSMUSP00000020317 pep:known chromosome:GRCm38:11:17203198:17211568:-1 gene:ENSMUSG00000020116 transcript:ENSMUST00000020317 gene_biotype:protein_coding transcript_biotype:protein_coding		1	2	2	2	2	2	2	11.3	11.3	11.3	27.453	248	10								1				1	2	1.9586e-18	1.8287	1.6357	11.796	2	6.6712	2.4671	10.245	2	3.4558	1.5989	11.037	2
487	3130;11410			ENSMUSP00000099945;ENSMUSP00000020321	ENSMUSP00000099945;ENSMUSP00000020321	2;2	2;2	2;2	>ENSMUSP00000099945 pep:known chromosome:GRCm38:11:16971206:17008702:-1 gene:ENSMUSG00000020120 transcript:ENSMUST00000102881 gene_biotype:protein_coding transcript_biotype:protein_coding;>ENSMUSP00000020321 pep:known chromosome:GRCm38:11:16971464:17052381		2	2	2	2	2	2	2	9.4	9.4	9.4	39.9	350	5.33				2				1					3	1.6762e-08	3.1741	2.5662	14.009	3	3.5898	1.1887	32.405	3	0.98691	0.45923	14.554	3
488	6474;7456;8470;9302;12803			ENSMUSP00000020334	ENSMUSP00000020334	5	5	5	>ENSMUSP00000020334 pep:known chromosome:GRCm38:10:123113244:123196935:-1 gene:ENSMUSG00000020124 transcript:ENSMUST00000020334 gene_biotype:protein_coding transcript_biotype:protein_coding		1	5	5	5	5	5	5	7.1	7.1	7.1	112.32	981	9.67						1		1		1	2	1	6	6.5807e-14	2.1856	1.7116	28.498	6	5.6647	1.6639	31.736	6	2.753	1.2191	7.5927	6
489	4424;6642			ENSMUSP00000020339	ENSMUSP00000020339	2	2	2	>ENSMUSP00000020339 pep:known chromosome:GRCm38:10:115197877:115251493:-1 gene:ENSMUSG00000020130 transcript:ENSMUST00000020339 gene_biotype:protein_coding transcript_biotype:protein_coding		1	2	2	2	2	2	2	2.5	2.5	2.5	76.526	671	4		1				1							2	0.0012691	4.4103	3.5158	8.0312	2	7.2328	2.3628	10.172	2	1.6046	0.78278	13.777	2
490	2553;3352;4405;7637			ENSMUSP00000020343	ENSMUSP00000020343	4	4	4	>ENSMUSP00000020343 pep:known chromosome:GRCm38:10:115289863:115315591:-1 gene:ENSMUSG00000020132 transcript:ENSMUST00000020343 gene_biotype:protein_coding transcript_biotype:protein_coding		1	4	4	4	4	4	4	22.1	22.1	22.1	24.106	222	4	1	2									1		4	7.15e-16	1.629	1.4613	40.491	4	3.8281	1.4766	40.715	4	2.6454	1.2461	20.121	4
491	6655;7915;9174;9175;9429;10619			ENSMUSP00000127330;ENSMUSP00000020358;ENSMUSP00000105231;ENSMUSP00000105230;ENSMUSP00000021459	ENSMUSP00000127330;ENSMUSP00000020358;ENSMUSP00000105231;ENSMUSP00000105230	6;6;5;3;1	1;1;1;1;0	1;1;1;1;0	>ENSMUSP00000127330 pep:known chromosome:GRCm38:11:20201602:20226856:1 gene:ENSMUSG00000020149 transcript:ENSMUST00000163483 gene_biotype:protein_coding transcript_biotype:protein_coding;>ENSMUSP00000020358 pep:known chromosome:GRCm38:11:20201432:20226856:		5	6	1	1	6	1	1	28.3	8.3	8.3	22.677	205	1	2												2	2.8353e-55	1.0568	0.88039	17.301	2	2.3131	0.74541	20.939	2	2.0537	0.95167	5.5327	2
493	2674;11251;11684			ENSMUSP00000020397	ENSMUSP00000020397	3	3	3	>ENSMUSP00000020397 pep:known chromosome:GRCm38:10:75518042:75535440:1 gene:ENSMUSG00000020180 transcript:ENSMUST00000020397 gene_biotype:protein_coding transcript_biotype:protein_coding		1	3	3	3	3	3	3	31.7	31.7	31.7	13.916	126	3.75		2	2	1	2	1							8	5.2233e-86	0.85183	0.87267	21.049	8	1.9101	0.81168	17.514	8	1.9873	0.93124	91.544	8
494	5952;11946;12773			ENSMUSP00000020440	ENSMUSP00000020440	3	3	3	>ENSMUSP00000020440 pep:known chromosome:GRCm38:10:80899450:80900969:-1 gene:ENSMUSG00000020219 transcript:ENSMUST00000020440 gene_biotype:protein_coding transcript_biotype:protein_coding		1	3	3	3	3	3	3	36.8	36.8	36.8	10.458	95	4	1			1	1	1							4	5.6153e-31	1.0274	1.0443	25.681	4	3.3566	1.395	15.189	4	2.8933	1.3147	15.787	4
495	1399;1904;5529;6539;6885;10554			ENSMUSP00000020463;ENSMUSP00000112744	ENSMUSP00000020463;ENSMUSP00000112744	6;6	6;6	6;6	>ENSMUSP00000020463 pep:known chromosome:GRCm38:10:81486249:81496392:-1 gene:ENSMUSG00000020238 transcript:ENSMUST00000020463 gene_biotype:protein_coding transcript_biotype:protein_coding;>ENSMUSP00000112744 pep:novel chromosome:GRCm38:10:81486457:81496326		2	6	6	6	6	6	6	14	14	14	62.907	563	6			2	2				1	1		1		7	2.9643e-24	0.82217	0.6962	20.667	7	2.3879	0.77592	27.397	7	2.691	1.265	15.333	7
496	2670;7820;11800;12143;12316			ENSMUSP00000020484;ENSMUSP00000111269;ENSMUSP00000136402;ENSMUSP00000111268;ENSMUSP00000136373;ENSMUSP00000111267	ENSMUSP00000020484	5;1;1;1;1;1	5;1;1;1;1;1	5;1;1;1;1;1	>ENSMUSP00000020484 pep:known chromosome:GRCm38:10:82859206:82897724:1 gene:ENSMUSG00000020250 transcript:ENSMUST00000020484 gene_biotype:protein_coding transcript_biotype:protein_coding		6	5	5	5	5	5	5	16	16	16	54.394	499	7.78				1	1	1	1	3				2	9	3.3184e-62	1.0776	1.1035	14.84	9	2.2868	0.98324	12.216	9	2.0987	0.9687	12.315	9
497	4353;4742;5752			ENSMUSP00000020490	ENSMUSP00000020490	3	3	3	>ENSMUSP00000020490 pep:known chromosome:GRCm38:9:106170929:106191706:1 gene:ENSMUSG00000020257 transcript:ENSMUST00000020490 gene_biotype:protein_coding transcript_biotype:protein_coding		1	3	3	3	3	3	3	10.2	10.2	10.2	35.079	313	10.3								1			1	1	3	4.7544e-19	2.443	1.9249	22.419	3	7.6713	2.4376	24.33	3	2.2048	0.97833	5.9194	3
498	11220			ENSMUSP00000134416;ENSMUSP00000020501;ENSMUSP00000097136;ENSMUSP00000133466;ENSMUSP00000115044;ENSMUSP00000133308;ENSMUSP00000134357;ENSMUSP00000113108;ENSMUSP00000021084;ENSMUSP00000134676	ENSMUSP00000134416;ENSMUSP00000020501;ENSMUSP00000097136;ENSMUSP00000133466;ENSMUSP00000115044;ENSMUSP00000133308;ENSMUSP00000134357;ENSMUSP00000113108;ENSMUSP00000021084;ENSMUSP00000134676	1;1;1;1;1;1;1;1;1;1	1;1;1;1;1;1;1;1;1;1	1;1;1;1;1;1;1;1;1;1	>ENSMUSP00000134416 pep:putative chromosome:GRCm38:10:77606225:77616307:1 gene:ENSMUSG00000020265 transcript:ENSMUST00000129492 gene_biotype:protein_coding transcript_biotype:protein_coding;>ENSMUSP00000020501 pep:known chromosome:GRCm38:10:77606097:776183		10	1	1	1	1	1	1	10.6	10.6	10.6	12.713	113	3.75			2	1	1								4	3.6763e-20	1.9933	1.5877	91.146	4	3.1893	1.0585	170.52	4	1.7356	0.83357	5.5362	4
499	752;1126;5497;7866	73;74	78;96	ENSMUSP00000020504;ENSMUSP00000114037	ENSMUSP00000020504;ENSMUSP00000114037	4;2	4;2	4;2	>ENSMUSP00000020504 pep:known chromosome:GRCm38:11:54866383:54870501:1 gene:ENSMUSG00000020267 transcript:ENSMUST00000020504 gene_biotype:protein_coding transcript_biotype:protein_coding;>ENSMUSP00000114037 pep:novel chromosome:GRCm38:11:54866481:54870307:		2	4	4	4	4	4	4	65.9	65.9	65.9	13.777	126	6.35			3	1	1	1	7	2	1	1			17	1.1199e-83	0.9606	0.92295	39.623	17	2.543	1.0213	36.143	17	2.5263	1.115	19.856	17
500	1930;10552			ENSMUSP00000020520;ENSMUSP00000050395;ENSMUSP00000105151	ENSMUSP00000020520;ENSMUSP00000050395;ENSMUSP00000105151	2;2;2	2;2;2	2;2;2	>ENSMUSP00000020520 pep:known chromosome:GRCm38:11:23665697:23731525:1 gene:ENSMUSG00000020280 transcript:ENSMUST00000020520 gene_biotype:protein_coding transcript_biotype:protein_coding;>ENSMUSP00000050395 pep:known chromosome:GRCm38:11:23666007:23732876:		3	2	2	2	2	2	2	3.6	3.6	3.6	59.71	527	7.5							1	1					2	0.0059174	1.1456	1.0929	1.7879	2	2.6419	1.1018	4.6165	2	2.1794	1.1062	6.0815	2
501	299;602;2161;3677;4996;5176;6911;7489;7981;10449;10737;10845;11375			ENSMUSP00000020522	ENSMUSP00000020522	13	11	10	>ENSMUSP00000020522 pep:known chromosome:GRCm38:10:77986947:78009807:-1 gene:ENSMUSG00000020277 transcript:ENSMUST00000020522 gene_biotype:protein_coding transcript_biotype:protein_coding		1	13	11	10	13	11	10	25.1	21.5	20.1	85.359	780	5.31	1	1		2	2	2	4	1					13	3.0193e-145	0.87009	0.81422	17.376	12	2.1698	0.89151	10.726	12	2.4416	1.1227	10.635	12
502	300;5368;7525;8264;8655;9020;9029;12780;12961;12979			ENSMUSP00000020538;ENSMUSP00000099933;ENSMUSP00000099934;ENSMUSP00000105178;ENSMUSP00000117846;ENSMUSP00000123634	ENSMUSP00000020538;ENSMUSP00000099933;ENSMUSP00000099934;ENSMUSP00000105178	10;10;10;10;2;2	10;10;10;10;2;2	10;10;10;10;2;2	>ENSMUSP00000020538 pep:known chromosome:GRCm38:11:23256041:23297597:1 gene:ENSMUSG00000020290 transcript:ENSMUST00000020538 gene_biotype:protein_coding transcript_biotype:protein_coding;>ENSMUSP00000099933 pep:known chromosome:GRCm38:11:23256078:23298249:		6	10	10	10	10	10	10	12	12	12	123.09	1071	8.56			1		3	1	1	2	3	1	2	4	18	1.0771e-95	1.186	0.96286	26.893	18	2.8669	0.95392	20.994	18	2.338	1.0795	12.48	18
504	4136;8747			ENSMUSP00000020579	ENSMUSP00000020579	2	2	2	>ENSMUSP00000020579 pep:known chromosome:GRCm38:11:40701395:40733422:-1 gene:ENSMUSG00000020330 transcript:ENSMUST00000020579 gene_biotype:protein_coding transcript_biotype:protein_coding		1	2	2	2	2	2	2	3.9	3.9	3.9	91.784	794	5.5				1			1						2	2.1021e-18	1.8979	1.5608	22.936	2	11.45	4.0365	22.323	2	6.1152	3.0784	3.472	2
505	172;1250;1870;2990;3116;5445;6050;6484;6801;6802;7649;7916;8039;8164;8592;8774;9094;9917;10196;11623			ENSMUSP00000020630;ENSMUSP00000076336;ENSMUSP00000103721;ENSMUSP00000124536	ENSMUSP00000020630	20;3;3;2	20;3;3;2	18;1;1;1	>ENSMUSP00000020630 pep:known chromosome:GRCm38:11:53259814:53300457:-1 gene:ENSMUSG00000020361 transcript:ENSMUST00000020630 gene_biotype:protein_coding transcript_biotype:protein_coding		4	20	20	18	20	20	18	30.2	30.2	27.4	94.208	842	4.51	7	5	1	6	6	3	1	1	2	1	1	1	35	3.138e-233	1.205	0.9679	30.226	35	3.6983	1.1972	29.524	35	2.8552	1.297	22.966	35
507	693;1078;3710;6307;10301;12110;12122			ENSMUSP00000020637;ENSMUSP00000137440	ENSMUSP00000020637;ENSMUSP00000137440	7;7	7;7	7;7	>ENSMUSP00000020637 pep:known chromosome:GRCm38:11:50294467:50325673:-1 gene:ENSMUSG00000020368 transcript:ENSMUST00000020637 gene_biotype:protein_coding transcript_biotype:protein_coding;>ENSMUSP00000137440 pep:known chromosome:GRCm38:11:50293961:50325673		2	7	7	7	7	7	7	15.9	15.9	15.9	67.277	591	4.5	2	3		1								2	8	6.6294e-75	1.3117	1.0124	18.094	8	3.7176	1.104	19.865	8	2.6123	1.165	13.705	8
508	2882;3324;4230;4829;4830;5335;7234;7406;7420;10589;10831;12223;12226;12929;12969	75	30	ENSMUSP00000020640	ENSMUSP00000020640	15	15	15	>ENSMUSP00000020640 pep:known chromosome:GRCm38:11:48800360:48806434:1 gene:ENSMUSG00000020372 transcript:ENSMUST00000020640 gene_biotype:protein_coding transcript_biotype:protein_coding		1	15	15	15	15	15	15	61.5	61.5	61.5	35.076	317	6.24	2	5	5	2	4	2	2	3	4	2	2	4	37	1.4485e-241	1.001	0.84395	19.264	37	3.1463	1.1617	16.552	37	3.3258	1.5113	11.67	37
509	4322;6436			ENSMUSP00000020649;ENSMUSP00000119618	ENSMUSP00000020649;ENSMUSP00000119618	2;1	2;1	2;1	>ENSMUSP00000020649 pep:known chromosome:GRCm38:11:53649519:53707319:-1 gene:ENSMUSG00000020380 transcript:ENSMUST00000020649 gene_biotype:protein_coding transcript_biotype:protein_coding;>ENSMUSP00000119618 pep:novel chromosome:GRCm38:11:53683255:53707295		2	2	2	2	2	2	2	2.2	2.2	2.2	153.54	1312	5.5				1			1						2	1.8505e-07	1.5511	1.1266	16.94	2	3.5489	1.1527	9.8554	2	1.8523	0.88715	5.6095	2
510	2096;4540;7299;8633;11029			ENSMUSP00000020653	ENSMUSP00000020653	5	5	3	>ENSMUSP00000020653 pep:known chromosome:GRCm38:11:51763687:51791925:1 gene:ENSMUSG00000020386 transcript:ENSMUST00000020653 gene_biotype:protein_coding transcript_biotype:protein_coding		1	5	5	3	5	5	3	31.3	31.3	21.7	22.382	198	5.25	1	1	1	1	2					1		1	8	1.4741e-20	1.6343	1.2484	32.435	8	4.6503	1.4188	19.329	8	2.6016	1.1649	10.655	8
511	1916;3887;5571;7180;7212;10645;12092;12385;12862			ENSMUSP00000020673;ENSMUSP00000099819;ENSMUSP00000116919	ENSMUSP00000020673;ENSMUSP00000099819;ENSMUSP00000116919	9;9;7	9;9;7	9;9;7	>ENSMUSP00000020673 pep:known chromosome:GRCm38:11:52374263:52388523:1 gene:ENSMUSG00000020402 transcript:ENSMUST00000020673 gene_biotype:protein_coding transcript_biotype:protein_coding;>ENSMUSP00000099819 pep:known chromosome:GRCm38:11:52360860:52389397:		3	9	9	9	9	9	9	41.9	41.9	41.9	32.351	296	6.15	2	2		1	2	2						4	13	1.704e-21	1.0136	0.75436	17.676	13	2.0402	0.66875	16.453	13	2.027	0.91492	12.286	13
513	2682;10457;12992			ENSMUSP00000105612;ENSMUSP00000020705	ENSMUSP00000105612;ENSMUSP00000020705	3;3	3;3	3;3	>ENSMUSP00000105612 pep:known chromosome:GRCm38:11:3963975:3980004:1 gene:ENSMUSG00000020430 transcript:ENSMUST00000109985 gene_biotype:protein_coding transcript_biotype:protein_coding;>ENSMUSP00000020705 pep:known chromosome:GRCm38:11:3963975:3980004:1 ge		2	3	3	3	3	3	3	5.3	5.3	5.3	68.23	588	7.5				1			1	1			1		4	1.1772e-17	1.8546	1.7009	33.313	4	6.653	2.1464	36.111	4	3.3852	1.5631	29.003	4
514	1319;4422;4938;6175;6490;7705;8098	76	22	ENSMUSP00000020717;ENSMUSP00000127281	ENSMUSP00000020717;ENSMUSP00000127281	7;7	2;2	1;1	>ENSMUSP00000020717 pep:known chromosome:GRCm38:6:28423560:28426602:1 gene:ENSMUSG00000020440 transcript:ENSMUST00000020717 gene_biotype:protein_coding transcript_biotype:protein_coding;>ENSMUSP00000127281 pep:known chromosome:GRCm38:6:28423590:28426346:1		2	7	2	1	7	2	1	47.8	17.8	10	20.529	180	1.5	3		1										4	6.8291e-72	2.9506	2.5055	98.2	4	5.0848	1.6304	91.917	4	2.124	0.97458	22.335	4
515	3663;4667;4762;5102;11470			ENSMUSP00000020741;ENSMUSP00000125536	ENSMUSP00000020741	5;1	5;1	5;1	>ENSMUSP00000020741 pep:known chromosome:GRCm38:11:3249907:3266393:-1 gene:ENSMUSG00000020457 transcript:ENSMUST00000020741 gene_biotype:protein_coding transcript_biotype:protein_coding		2	5	5	5	5	5	5	19.3	19.3	19.3	40.512	367	4.4	2		1		1							1	5	3.0929e-33	1.8322	1.4353	51.17	5	5.3681	1.7495	46.863	5	3.0121	1.3626	7.6778	5
517	7460;12922			ENSMUSP00000020756	ENSMUSP00000020756	2	2	2	>ENSMUSP00000020756 pep:known chromosome:GRCm38:11:29130748:29161828:1 gene:ENSMUSG00000020464 transcript:ENSMUST00000020756 gene_biotype:protein_coding transcript_biotype:protein_coding		1	2	2	2	2	2	2	4.1	4.1	4.1	85.682	783	9.5								1			1		2	1.42e-49	1.0082	0.88883	6.2059	2	2.5873	0.92677	2.1578	2	2.4067	1.0915	3.0458	2
518	607;3892;8063;8791;10955			ENSMUSP00000020769;ENSMUSP00000099992;ENSMUSP00000105471	ENSMUSP00000020769;ENSMUSP00000099992;ENSMUSP00000105471	5;5;5	5;5;5	5;5;5	>ENSMUSP00000020769 pep:known chromosome:GRCm38:11:5788522:5800288:1 gene:ENSMUSG00000020476 transcript:ENSMUST00000020769 gene_biotype:protein_coding transcript_biotype:protein_coding;>ENSMUSP00000099992 pep:known chromosome:GRCm38:11:5788530:5800962:1 ge		3	5	5	5	5	5	5	14	14	14	48.699	436	6	1			2			1	1				1	6	1.0467e-18	1.5137	1.551	53.267	5	2.9631	1.285	83.872	5	1.9192	0.86003	21.991	5
519	1482;8008;12807			ENSMUSP00000020775;ENSMUSP00000103556;ENSMUSP00000136241;ENSMUSP00000009157;ENSMUSP00000107720;ENSMUSP00000077564;ENSMUSP00000119655	ENSMUSP00000020775;ENSMUSP00000103556;ENSMUSP00000136241;ENSMUSP00000009157;ENSMUSP00000107720	3;3;3;2;2;1;1	3;3;3;2;2;1;1	3;3;3;2;2;1;1	>ENSMUSP00000020775 pep:known chromosome:GRCm38:11:87979525:87987533:-1 gene:ENSMUSG00000020483 transcript:ENSMUST00000020775 gene_biotype:protein_coding transcript_biotype:protein_coding;>ENSMUSP00000103556 pep:known chromosome:GRCm38:11:87979525:87986585		7	3	3	3	3	3	3	32.6	32.6	32.6	10.35	89	9				1			1				2	1	5	2.1406e-05	1.4104	1.3672	18.735	5	3.1037	1.3063	11.839	5	2.1554	0.98824	12.891	5
520	498;1326;1363;1374;1415;2391;2392;2787;2852;3006;4480;4683;4752;5050;6060;6850;8344;8744;9048;9226;9843;10032;10048;11389;11487;12159;12547;12737;13012;13013	77;78;79;80;81;82	378;383;483;551;562;693	ENSMUSP00000020779;ENSMUSP00000112837;ENSMUSP00000128484;ENSMUSP00000123371;ENSMUSP00000103563	ENSMUSP00000020779;ENSMUSP00000112837	30;30;8;3;3	30;30;8;3;3	27;27;8;3;3	>ENSMUSP00000020779 pep:known chromosome:GRCm38:11:87793581:87804413:1 gene:ENSMUSG00000009350 transcript:ENSMUST00000020779 gene_biotype:protein_coding transcript_biotype:protein_coding;>ENSMUSP00000112837 pep:known chromosome:GRCm38:11:87794209:87804413:		5	30	30	27	30	30	27	44.2	44.2	41.4	81.181	718	6.62	3	4	6	11	14	3	3	2	7	4	10	6	73	9.9052e-207	2.215	2.0282	46.082	73	2.1732	0.75945	48.536	73	0.89136	0.40899	14.299	73
523	4165;4233;7625;7990;8460;8842;9147;10360;10418;10612;11979			ENSMUSP00000020843;ENSMUSP00000099490	ENSMUSP00000020843;ENSMUSP00000099490	11;11	11;11	8;8	>ENSMUSP00000020843 pep:known chromosome:GRCm38:11:84195438:84401645:1 gene:ENSMUSG00000020532 transcript:ENSMUST00000020843 gene_biotype:protein_coding transcript_biotype:protein_coding;>ENSMUSP00000099490 pep:known chromosome:GRCm38:11:84173122:84401651:		2	11	11	8	11	11	8	7	7	5.7	265.25	2345	6.8		2	2				6	1	1		3		15	7.7155e-35	0.69864	0.66227	58.656	14	3.4028	1.2608	24.68	14	4.3408	1.981	63.209	14
524	2069;5433;6653;7830;9179;10184;11940;12411;12520			ENSMUSP00000020856	ENSMUSP00000020856	9	9	8	>ENSMUSP00000020856 pep:known chromosome:GRCm38:12:36091846:36156825:-1 gene:ENSMUSG00000020547 transcript:ENSMUST00000020856 gene_biotype:protein_coding transcript_biotype:protein_coding		1	9	9	8	9	9	8	27	27	25.5	48.063	419	3.8	3	1		4	1							1	10	1.218e-55	0.90373	0.88071	20.869	10	3.9098	1.4403	21.652	10	3.4742	1.782	15.297	10
529	3145;6130	84	124	ENSMUSP00000020957;ENSMUSP00000122965	ENSMUSP00000020957;ENSMUSP00000122965	2;2	2;2	2;2	>ENSMUSP00000020957 pep:known chromosome:GRCm38:12:28675231:28682175:1 gene:ENSMUSG00000020629 transcript:ENSMUST00000020957 gene_biotype:protein_coding transcript_biotype:protein_coding;>ENSMUSP00000122965 pep:putative chromosome:GRCm38:12:28675484:286817		2	2	2	2	2	2	2	19	19	19	21.523	179	7.75				1					3				4	5.0574e-06	2.8539	3.0934	43.396	4	3.1799	1.4114	43.988	4	1.3052	0.5907	25.664	4
530	7958;8451	85	95	ENSMUSP00000020979;ENSMUSP00000137260	ENSMUSP00000020979;ENSMUSP00000137260	2;2	2;2	2;2	>ENSMUSP00000020979 pep:known chromosome:GRCm38:12:31595354:31634597:-1 gene:ENSMUSG00000020650 transcript:ENSMUST00000020979 gene_biotype:protein_coding transcript_biotype:protein_coding;>ENSMUSP00000137260 pep:known chromosome:GRCm38:12:31595354:31634658		2	2	2	2	2	2	2	12.5	12.5	12.5	27.964	240	9.4		1									3	1	5	3.4255e-15	1.4816	1.1935	37.27	5	3.8738	1.1254	45.14	5	2.5368	1.1869	34.418	5
531	1462;3521;4573;6390;9261;10887			ENSMUSP00000020980;ENSMUSP00000119502;ENSMUSP00000022901;ENSMUSP00000119400;ENSMUSP00000120893	ENSMUSP00000020980	6;2;1;1;1	6;2;1;1;1	6;2;1;1;1	>ENSMUSP00000020980 pep:known chromosome:GRCm38:12:24708241:24714146:1 gene:ENSMUSG00000020649 transcript:ENSMUST00000020980 gene_biotype:protein_coding transcript_biotype:protein_coding		5	6	6	6	6	6	6	21	21	21	45.095	390	5.29	1	3				1						2	7	2.7994e-43	0.85714	0.73406	46.455	6	9.7344	3.3417	43.729	6	8.5161	3.8247	24.452	6
532	118;5704;6655			ENSMUSP00000021001	ENSMUSP00000021001	3	2	2	>ENSMUSP00000021001 pep:known chromosome:GRCm38:12:3247430:3309969:-1 gene:ENSMUSG00000020671 transcript:ENSMUST00000021001 gene_biotype:protein_coding transcript_biotype:protein_coding		1	3	2	2	3	2	2	15	9.5	9.5	22.541	200	4.57	1	1	1	1	1	1					1		7	2.2156e-16	1.0575	1.1336	46.585	7	2.6234	1.1762	22.999	7	2.1995	1.0625	14.429	7
534	1993;1994;11182			ENSMUSP00000021046	ENSMUSP00000021046	3	3	3	>ENSMUSP00000021046 pep:known chromosome:GRCm38:11:106216926:106249139:1 gene:ENSMUSG00000020705 transcript:ENSMUST00000021046 gene_biotype:protein_coding transcript_biotype:protein_coding		1	3	3	3	3	3	3	3	3	3	101.96	929	6.33				1			1	1					3	0.13205	2	1.6824	8.5447	3	5.0204	1.8653	14.99	3	2.267	1.136	11.026	3
535	3807;4272;5508;10807;11531			ENSMUSP00000021049;ENSMUSP00000138057	ENSMUSP00000021049;ENSMUSP00000138057	5;3	5;3	5;3	>ENSMUSP00000021049 pep:known chromosome:GRCm38:11:106256154:106263120:1 gene:ENSMUSG00000020708 transcript:ENSMUST00000021049 gene_biotype:protein_coding transcript_biotype:protein_coding;>ENSMUSP00000138057 pep:known chromosome:GRCm38:11:106256154:106263		2	5	5	5	5	5	5	17.5	17.5	17.5	45.626	406	5	1	2	2	1	1	1						2	10	1.2522e-74	1.0265	0.83463	25.691	10	3.3346	1.1531	9.869	10	2.7774	1.3433	19.503	10
536	1249;4722;4820;13025			ENSMUSP00000021052;ENSMUSP00000102456;ENSMUSP00000133629;ENSMUSP00000030791	ENSMUSP00000021052;ENSMUSP00000102456;ENSMUSP00000133629	4;4;4;1	4;4;4;1	4;4;4;1	>ENSMUSP00000021052 pep:known chromosome:GRCm38:11:106263179:106272972:-1 gene:ENSMUSG00000078619 transcript:ENSMUST00000021052 gene_biotype:protein_coding transcript_biotype:protein_coding;>ENSMUSP00000102456 pep:known chromosome:GRCm38:11:106263179:10626		4	4	4	4	4	4	4	10.5	10.5	10.5	59.084	531	5	1			1			1	1					4	5.7546e-12	1.7775	1.4045	29.224	4	3.0337	0.96563	17.024	4	1.7038	0.7793	9.6427	4
537	666;1406;1752;1991;2973;3137;3323;3785;6364;6706;6778;6779;7680;8043;8044;8945;9041;9115;9157;10505;10625;10759;11050;11051;12362			ENSMUSP00000021062;ENSMUSP00000138237;ENSMUSP00000116859;ENSMUSP00000121733;ENSMUSP00000138184	ENSMUSP00000021062;ENSMUSP00000138237	25;21;7;6;3	25;21;7;6;3	20;16;6;6;3	>ENSMUSP00000021062 pep:known chromosome:GRCm38:11:106780355:106788532:-1 gene:ENSMUSG00000020719 transcript:ENSMUST00000021062 gene_biotype:protein_coding transcript_biotype:protein_coding;>ENSMUSP00000138237 pep:known chromosome:GRCm38:11:106781548:10678		5	25	25	20	25	25	20	47.5	47.5	39.8	69.265	615	5.05	13	2	1	6	4	3	4	2	2	2	2	3	44	7.9811e-106	1.9142	2.0045	48.673	43	4.6065	2.0067	46.195	43	2.5896	1.1794	19.859	43
538	2172;2477;4980;5378;5484;6128;6870;6972;10231;11024;11336			ENSMUSP00000021063;ENSMUSP00000102361;ENSMUSP00000102363	ENSMUSP00000021063;ENSMUSP00000102361;ENSMUSP00000102363	11;10;9	11;10;9	11;10;9	>ENSMUSP00000021063 pep:known chromosome:GRCm38:11:107479484:107498173:1 gene:ENSMUSG00000020720 transcript:ENSMUST00000021063 gene_biotype:protein_coding transcript_biotype:protein_coding;>ENSMUSP00000102361 pep:novel chromosome:GRCm38:11:107479577:107497		3	11	11	11	11	11	11	27.4	27.4	27.4	52.895	456	4.06	3	5	2	1	2	2						2	17	3.7866e-59	0.92497	0.79929	25.092	17	2.7143	0.94345	16.348	17	2.6089	1.2435	12.763	17
540	3631;5284;5480;6755;7293			ENSMUSP00000021077	ENSMUSP00000021077	5	5	5	>ENSMUSP00000021077 pep:known chromosome:GRCm38:11:115163341:115181181:1 gene:ENSMUSG00000020733 transcript:ENSMUST00000021077 gene_biotype:protein_coding transcript_biotype:protein_coding		1	5	5	5	5	5	5	14.4	14.4	14.4	38.6	355	4.57	1	1	3						1		1		7	1.5701e-12	3.4397	3.0132	23.716	7	5.4518	1.857	22.866	7	1.5839	0.76865	7.7177	7
543	2045;4201;9141;10813;11915			ENSMUSP00000021085;ENSMUSP00000116069;ENSMUSP00000117333	ENSMUSP00000021085;ENSMUSP00000116069	5;3;1	5;3;1	5;3;1	>ENSMUSP00000021085 pep:known chromosome:GRCm38:11:115564434:115583985:1 gene:ENSMUSG00000020739 transcript:ENSMUST00000021085 gene_biotype:protein_coding transcript_biotype:protein_coding;>ENSMUSP00000116069 pep:known chromosome:GRCm38:11:115570115:115581		3	5	5	5	5	5	5	10.5	10.5	10.5	74.775	656	6.5		2			1	2		1			1	1	8	7.733e-21	0.62345	0.64059	39.073	8	1.8297	0.81971	105.43	8	2.6499	1.3285	53.134	8
544	2524;3958;8426;8619;9239;11734;12512			ENSMUSP00000021090;ENSMUSP00000102106;ENSMUSP00000102104;ENSMUSP00000102108;ENSMUSP00000117539	ENSMUSP00000021090;ENSMUSP00000102106;ENSMUSP00000102104;ENSMUSP00000102108	7;7;7;5;2	7;7;7;5;2	7;7;7;5;2	>ENSMUSP00000021090 pep:known chromosome:GRCm38:11:115644045:115708597:-1 gene:ENSMUSG00000059923 transcript:ENSMUST00000021090 gene_biotype:protein_coding transcript_biotype:protein_coding;>ENSMUSP00000102106 pep:known chromosome:GRCm38:11:115644045:11569		5	7	7	7	7	7	7	34.1	34.1	34.1	25.238	217	7.56	1			2		1		1			3	1	9	7.9452e-31	4.7432	3.8463	48.826	8	8.5689	2.7303	43.594	8	1.836	0.83337	9.606	8
545	2301;3329;6525;6820;7405;10325;10803			ENSMUSP00000021091;ENSMUSP00000099578;ENSMUSP00000118231	ENSMUSP00000021091;ENSMUSP00000099578	7;7;1	7;7;1	7;7;1	>ENSMUSP00000021091 pep:known chromosome:GRCm38:11:74673949:74724670:-1 gene:ENSMUSG00000020745 transcript:ENSMUST00000021091 gene_biotype:protein_coding transcript_biotype:protein_coding;>ENSMUSP00000099578 pep:known chromosome:GRCm38:11:74673950:74723858		3	7	7	7	7	7	7	25.9	25.9	25.9	46.67	410	4.22	1	1	1	2	2		2						9	8.5739e-49	1.4312	1.4484	25.072	9	4.027	1.3653	17.214	8	1.9962	0.96304	19.554	9
546	3874;4330;5888;9766;10362;13103			ENSMUSP00000021114	ENSMUSP00000021114	6	6	6	>ENSMUSP00000021114 pep:known chromosome:GRCm38:11:116008457:116012719:-1 gene:ENSMUSG00000020766 transcript:ENSMUST00000021114 gene_biotype:protein_coding transcript_biotype:protein_coding		1	6	6	6	6	6	6	18.4	18.4	18.4	42.295	392	4.88	1	1	1	1	1	2						1	8	2.5024e-18	0.84569	0.84005	23.939	8	2.2489	1.026	41.583	8	2.6767	1.2555	21.272	8
547	1014;2449;4619;10642;12020			ENSMUSP00000021133;ENSMUSP00000102033	ENSMUSP00000021133;ENSMUSP00000102033	5;5	5;5	5;5	>ENSMUSP00000021133 pep:known chromosome:GRCm38:11:116245166:116274217:-1 gene:ENSMUSG00000020780 transcript:ENSMUST00000021133 gene_biotype:protein_coding transcript_biotype:protein_coding;>ENSMUSP00000102033 pep:known chromosome:GRCm38:11:116245166:11627		2	5	5	5	5	5	5	12.5	12.5	12.5	70.573	625	7.83	2										3	1	6	1.1498e-20	1.2941	1.0122	223.02	6	3.2939	0.99007	18.882	6	2.3439	1.0182	13.87	6
548	449;1875;6304;8085;8320;11451			ENSMUSP00000021142;ENSMUSP00000127036;ENSMUSP00000104126;ENSMUSP00000104125;ENSMUSP00000104124	ENSMUSP00000021142;ENSMUSP00000127036;ENSMUSP00000104126;ENSMUSP00000104125;ENSMUSP00000104124	6;6;6;5;5	4;4;4;3;3	4;4;4;3;3	>ENSMUSP00000021142 pep:known chromosome:GRCm38:11:72961169:72993043:1 gene:ENSMUSG00000020788 transcript:ENSMUST00000021142 gene_biotype:protein_coding transcript_biotype:protein_coding;>ENSMUSP00000127036 pep:known chromosome:GRCm38:11:72961169:72993043:		5	6	4	4	6	4	4	8.1	5.9	5.9	113.64	1038	6.2		1			1	1	1				1		5	3.7e-42	1.5303	1.406	7.0801	5	2.1836	0.87047	19.413	5	1.232	0.60374	17.971	5
549	5210;10578			ENSMUSP00000021158	ENSMUSP00000021158	2	2	2	>ENSMUSP00000021158 pep:known chromosome:GRCm38:11:72207547:72210015:1 gene:ENSMUSG00000020803 transcript:ENSMUST00000021158 gene_biotype:protein_coding transcript_biotype:protein_coding		1	2	2	2	2	2	2	15.4	15.4	15.4	14.015	123	11.5											1	1	2	0.000627	1.619	1.2471	10.793	2	3.6707	1.1128	13.212	2	2.2672	0.97067	5.6994	2
550	1269;1275;1276;5796;7484;10795			ENSMUSP00000021197;ENSMUSP00000118243;ENSMUSP00000132739;ENSMUSP00000128505;ENSMUSP00000132608	ENSMUSP00000021197;ENSMUSP00000118243	6;3;2;2;2	6;3;2;2;2	6;3;2;2;2	>ENSMUSP00000021197 pep:known chromosome:GRCm38:11:76945504:76987379:1 gene:ENSMUSG00000020840 transcript:ENSMUST00000021197 gene_biotype:protein_coding transcript_biotype:protein_coding;>ENSMUSP00000118243 pep:putative chromosome:GRCm38:11:76946068:769525		5	6	6	6	6	6	6	16	16	16	52.511	455	7.56		1	1	1	1					2	2	1	9	4.0784e-60	1.1518	1.0417	52.878	9	3.0126	1.1329	39.923	9	2.3029	1.1073	91.377	9
551	7054;12018			ENSMUSP00000021204	ENSMUSP00000021204	2	2	2	>ENSMUSP00000021204 pep:known chromosome:GRCm38:11:76257198:76399140:-1 gene:ENSMUSG00000020844 transcript:ENSMUST00000021204 gene_biotype:protein_coding transcript_biotype:protein_coding		1	2	2	2	2	2	2	9.2	9.2	9.2	48.343	435	3.5		1			1								2	9.9994e-07	0.80795	0.61217	163.18	2	2.6293	0.83732	192.73	2	2.815	1.2341	10.751	2
553	902;4089;7019;7144;7343;7380;12061			ENSMUSP00000021239	ENSMUSP00000021239	7	7	7	>ENSMUSP00000021239 pep:known chromosome:GRCm38:11:94629767:94645216:1 gene:ENSMUSG00000020869 transcript:ENSMUST00000021239 gene_biotype:protein_coding transcript_biotype:protein_coding		1	7	7	7	7	7	7	32.9	32.9	32.9	34.877	307	7.88		1		1	2			5	3	2	1	1	16	2.1369e-55	0.86861	0.81594	31.506	14	2.6218	1.0116	28.382	14	2.9339	1.3527	11.505	14
555	2527;4449;6909			ENSMUSP00000021277;ENSMUSP00000104306	ENSMUSP00000021277;ENSMUSP00000104306	3;3	3;3	2;2	>ENSMUSP00000021277 pep:known chromosome:GRCm38:11:69045652:69051664:1 gene:ENSMUSG00000020897 transcript:ENSMUST00000021277 gene_biotype:protein_coding transcript_biotype:protein_coding;>ENSMUSP00000104306 pep:known chromosome:GRCm38:11:69045647:69051664:		2	3	3	2	3	3	2	10.1	10.1	7.8	39.384	345	9								2			1		3	7.9757e-13	1.3458	1.3682	10.514	3	4.629	1.973	16.185	3	3.1432	1.5075	18.03	3
556	1223;10522			ENSMUSP00000112063;ENSMUSP00000021278;ENSMUSP00000124702	ENSMUSP00000112063;ENSMUSP00000021278;ENSMUSP00000124702	2;2;2	2;2;2	2;2;2	>ENSMUSP00000112063 pep:known chromosome:GRCm38:11:69016097:69036470:1 gene:ENSMUSG00000020898 transcript:ENSMUST00000116359 gene_biotype:protein_coding transcript_biotype:protein_coding;>ENSMUSP00000021278 pep:known chromosome:GRCm38:11:69015911:69036473:		3	2	2	2	2	2	2	1.9	1.9	1.9	134.03	1212	8.5							1			1			2	7.2763e-05	1.613	1.5023	18.646	2	2.7361	1.0872	12.215	2	1.5319	0.72161	6.2213	2
557	17;101;999;1139;1187;3321;3704;3777;4148;4409;5306;5813;6209;6814;6830;7092;7819;8389;11492			ENSMUSP00000021282;ENSMUSP00000121808;ENSMUSP00000133984	ENSMUSP00000021282	19;4;2	19;4;2	19;4;2	>ENSMUSP00000021282 pep:known chromosome:GRCm38:11:68985697:69008460:-1 gene:ENSMUSG00000020899 transcript:ENSMUST00000021282 gene_biotype:protein_coding transcript_biotype:protein_coding		3	19	19	19	19	19	19	27.1	27.1	27.1	144.63	1337	6.43	2	4		4	1	1	1	3	1		1	5	23	3.473e-158	0.76096	0.70572	31.435	23	2.1452	0.87171	30.871	23	2.7532	1.2888	17.823	23
558	3276;3334;3577;4497;4879;7409;9300;9540;9705;10153;10346;10661;11766			ENSMUSP00000021306;ENSMUSP00000102675;ENSMUSP00000134327;ENSMUSP00000133732	ENSMUSP00000021306;ENSMUSP00000102675;ENSMUSP00000134327	13;13;12;2	12;12;11;1	12;12;11;1	>ENSMUSP00000021306 pep:known chromosome:GRCm38:11:102838473:102880967:-1 gene:ENSMUSG00000020929 transcript:ENSMUST00000021306 gene_biotype:protein_coding transcript_biotype:protein_coding;>ENSMUSP00000102675 pep:known chromosome:GRCm38:11:102838473:10288		4	13	12	12	13	12	12	16.7	15.6	15.6	109.49	972	5.69	2	3	1	2	1	2		1			1	3	16	7.7713e-31	1.2996	1.0952	29.75	16	3.1896	1.0998	20.875	16	2.4276	1.0817	15.445	16
560	282;1460;2510;5616;6187;7838;10274			ENSMUSP00000021314;ENSMUSP00000080600;ENSMUSP00000100054;ENSMUSP00000089085	ENSMUSP00000021314	7;1;1;1	7;1;1;1	7;1;1;1	>ENSMUSP00000021314 pep:known chromosome:GRCm38:11:103028346:103068912:1 gene:ENSMUSG00000020936 transcript:ENSMUST00000021314 gene_biotype:protein_coding transcript_biotype:protein_coding		4	7	7	7	7	7	7	20.6	20.6	20.6	56.888	496	6.33		1		2		1		4	1				9	4.6845e-50	1.276	0.98802	314.54	9	3.3344	1.0429	136.36	9	2.7003	1.2822	22.868	9
561	4884;12465			ENSMUSP00000021329;ENSMUSP00000102627	ENSMUSP00000021329;ENSMUSP00000102627	2;2	2;2	2;2	>ENSMUSP00000021329 pep:known chromosome:GRCm38:11:103676849:103697898:-1 gene:ENSMUSG00000020946 transcript:ENSMUST00000021329 gene_biotype:protein_coding transcript_biotype:protein_coding;>ENSMUSP00000102627 pep:known chromosome:GRCm38:11:103678726:10369		2	2	2	2	2	2	2	12.7	12.7	12.7	24.725	212	6.5					1			1					2	1.6683e-38	1.5974	1.6347	3.0815	2	3.316	1.5307	6.0893	2	1.9397	0.98485	2.0378	2
562	760;761;1015;1422;2699;3859;9471			ENSMUSP00000021332	ENSMUSP00000021332	7	7	7	>ENSMUSP00000021332 pep:known chromosome:GRCm38:12:65062436:65073944:-1 gene:ENSMUSG00000020949 transcript:ENSMUST00000021332 gene_biotype:protein_coding transcript_biotype:protein_coding		1	7	7	7	7	7	7	33.9	33.9	33.9	25.147	224	5.23	2	1		2	2	2	1	1	1	1			13	3.5218e-28	1.0807	0.92044	26.716	13	2.8375	0.96065	52.862	13	2.6293	1.1527	20.398	13
563	4122;6368;8423;11864			ENSMUSP00000021335	ENSMUSP00000021335	4	4	4	>ENSMUSP00000021335 pep:known chromosome:GRCm38:12:51377580:51450096:1 gene:ENSMUSG00000020952 transcript:ENSMUST00000021335 gene_biotype:protein_coding transcript_biotype:protein_coding		1	4	4	4	4	4	4	11	11	11	72.322	639	5.2		1		1		1	2						5	8.2639e-78	1.7283	1.3925	18.925	5	4.6647	1.4371	26.396	5	2.3046	1.1946	7.4137	5
565	92;5865;9425;12042			ENSMUSP00000021347;ENSMUSP00000129384;ENSMUSP00000136087	ENSMUSP00000021347;ENSMUSP00000129384;ENSMUSP00000136087	4;4;4	4;4;4	4;4;4	>ENSMUSP00000021347 pep:known chromosome:GRCm38:12:91806043:91849157:-1 gene:ENSMUSG00000020964 transcript:ENSMUST00000021347 gene_biotype:protein_coding transcript_biotype:protein_coding;>ENSMUSP00000129384 pep:known chromosome:GRCm38:12:91806621:91849129		3	4	4	4	4	4	4	9.1	9.1	9.1	88.339	790	6.75					1		2	1					4	3.6529e-91	2.7743	2.1832	5.8436	4	5.8974	1.9249	9.8377	4	1.9559	0.96559	5.9542	4
566	876;1812			ENSMUSP00000021368	ENSMUSP00000021368	2	2	2	>ENSMUSP00000021368 pep:known chromosome:GRCm38:12:69311544:69357176:-1 gene:ENSMUSG00000020982 transcript:ENSMUST00000021368 gene_biotype:protein_coding transcript_biotype:protein_coding		1	2	2	2	2	2	2	2.3	2.3	2.3	121.19	1064	3.5	1					1							2	2.819e-23	1.0827	1.0608	14.483	2	3.1655	1.3362	19.779	2	2.4352	1.2267	12.992	2
567	2498;2896;4184;7868			ENSMUSP00000021375;ENSMUSP00000126011	ENSMUSP00000021375;ENSMUSP00000126011	4;4	3;3	3;3	>ENSMUSP00000021375 pep:known chromosome:GRCm38:12:58958383:59012017:-1 gene:ENSMUSG00000020986 transcript:ENSMUST00000021375 gene_biotype:protein_coding transcript_biotype:protein_coding;>ENSMUSP00000126011 pep:novel chromosome:GRCm38:12:58959704:59007235		2	4	3	3	4	3	3	6.9	5.6	5.6	86.161	765	6.33			1	1								1	3	5.233e-40	1.6704	1.3234	33.604	3	3.418	1.1072	19.737	3	2.0469	0.92475	8.8464	3
568	1365;12672			ENSMUSP00000021380	ENSMUSP00000021380	2	2	2	>ENSMUSP00000021380 pep:known chromosome:GRCm38:12:59043093:59061461:-1 gene:ENSMUSG00000020993 transcript:ENSMUST00000021380 gene_biotype:protein_coding transcript_biotype:protein_coding		1	2	2	2	2	2	2	11.4	11.4	11.4	17.936	158	7.5				1							1		2	0.00053996	1.436	1.2924	68.026	2	2.8858	1.1769	34.339	2	1.8368	0.92606	19.717	2
571	1497;9955;10351			ENSMUSP00000021407;ENSMUSP00000106336;ENSMUSP00000132835	ENSMUSP00000021407;ENSMUSP00000106336;ENSMUSP00000132835	3;3;3	3;3;3	3;3;3	>ENSMUSP00000021407 pep:known chromosome:GRCm38:12:55089202:55112891:1 gene:ENSMUSG00000073079 transcript:ENSMUST00000021407 gene_biotype:protein_coding transcript_biotype:protein_coding;>ENSMUSP00000106336 pep:known chromosome:GRCm38:12:55155104:55189213:		3	3	3	3	3	3	3	8.1	8.1	8.1	55.72	504	3.75	1			1	2								4	1.3082e-15	1.399	1.4399	111.47	4	2.5872	1.1915	105.76	4	2.4351	1.105	35.845	4
572	325;1069;4132;6555;7468;12590			ENSMUSP00000021412;ENSMUSP00000124781;ENSMUSP00000123914	ENSMUSP00000021412;ENSMUSP00000124781	6;4;1	6;4;1	6;4;1	>ENSMUSP00000021412 pep:known chromosome:GRCm38:12:55398775:55418454:1 gene:ENSMUSG00000021024 transcript:ENSMUST00000021412 gene_biotype:protein_coding transcript_biotype:protein_coding;>ENSMUSP00000124781 pep:novel chromosome:GRCm38:12:55384222:55418310:		3	6	6	6	6	6	6	27.6	27.6	27.6	27.372	246	7.42			1	1	2	1		3	1	1	1	1	12	5.8318e-29	1.3608	1.1096	15.34	12	3.2656	1.0463	13.775	12	2.371	1.0195	19.776	12
573	1115;8114			ENSMUSP00000021424	ENSMUSP00000021424	2	2	2	>ENSMUSP00000021424 pep:known chromosome:GRCm38:12:87305058:87388355:-1 gene:ENSMUSG00000021036 transcript:ENSMUST00000021424 gene_biotype:protein_coding transcript_biotype:protein_coding		1	2	2	2	2	2	2	5.4	5.4	5.4	62.981	560	3.5			1	1									2	2.7067e-26	1.5484	1.4257	13.849	2	4.2035	1.6182	22.741	2	2.5658	1.197	19.876	2
574	19;1827;2219;2563;10676;11434;12327			ENSMUSP00000021425;ENSMUSP00000020529;ENSMUSP00000121920;ENSMUSP00000115134	ENSMUSP00000021425	7;1;1;1	7;1;1;1	7;1;1;1	>ENSMUSP00000021425 pep:known chromosome:GRCm38:12:87266746:87273997:1 gene:ENSMUSG00000021037 transcript:ENSMUST00000021425 gene_biotype:protein_coding transcript_biotype:protein_coding		4	7	7	7	7	7	7	26.9	26.9	26.9	38.117	338	4.45	2	2	1	3	1						1	1	11	1.7794e-62	1.0288	1.0879	20.704	11	3.2398	1.4104	18.066	11	3.0387	1.3914	10.143	11
575	5777;12917			ENSMUSP00000021428	ENSMUSP00000021428	2	2	2	>ENSMUSP00000021428 pep:known chromosome:GRCm38:12:87449936:87472299:-1 gene:ENSMUSG00000021039 transcript:ENSMUST00000021428 gene_biotype:protein_coding transcript_biotype:protein_coding		1	2	2	2	2	2	2	4.9	4.9	4.9	61.461	536	8.5						1					1		2	1.5774e-38	7.7773	6.2734	107.31	2	17.183	5.1413	105.95	2	2.2409	0.95422	6.5533	2
576	778;819;1248;3125;3143;4610;5226;5287;5459;5473;5731;6512;7584;10159;10912;11725;12878;12964	86	747	ENSMUSP00000021443	ENSMUSP00000021443	18	18	18	>ENSMUSP00000021443 pep:known chromosome:GRCm38:12:76255232:76319820:1 gene:ENSMUSG00000021048 transcript:ENSMUST00000021443 gene_biotype:protein_coding transcript_biotype:protein_coding		1	18	18	18	18	18	18	27.7	27.7	27.7	101.2	935	6.86	2	2		3	3	7	1	1		1	4	4	28	5.1204e-114	0.91946	0.72215	19.058	28	2.8856	0.93914	26.711	28	2.9223	1.3379	30.708	28
577	2594;5701;11326			ENSMUSP00000021471;ENSMUSP00000123893	ENSMUSP00000021471;ENSMUSP00000123893	3;2	3;2	3;2	>ENSMUSP00000021471 pep:known chromosome:GRCm38:12:70453095:70468040:1 gene:ENSMUSG00000021072 transcript:ENSMUST00000021471 gene_biotype:protein_coding transcript_biotype:protein_coding;>ENSMUSP00000123893 pep:known chromosome:GRCm38:12:70456038:70466253:		2	3	3	3	3	3	3	12.9	12.9	12.9	31.395	278	8.75	1										2	1	4	7.3154e-41	1.3644	1.0562	35.055	4	3.5216	1.0607	13.945	4	2.5788	1.0409	42.11	4
579	2270;2801			ENSMUSP00000021486;ENSMUSP00000126298	ENSMUSP00000021486;ENSMUSP00000126298	2;2	2;2	2;2	>ENSMUSP00000021486 pep:known chromosome:GRCm38:12:71123173:71136675:-1 gene:ENSMUSG00000021079 transcript:ENSMUST00000021486 gene_biotype:protein_coding transcript_biotype:protein_coding;>ENSMUSP00000126298 pep:known chromosome:GRCm38:12:71123173:71136675		2	2	2	2	2	2	2	34.8	34.8	34.8	10.344	89	3		1		1									2	4.8505e-08	0.93983	0.71965	11.764	2	3.2923	1.0085	3.3639	2	2.786	1.2719	4.3656	2
581	9594;10476			ENSMUSP00000021514	ENSMUSP00000021514	2	2	2	>ENSMUSP00000021514 pep:known chromosome:GRCm38:12:72761211:72794940:1 gene:ENSMUSG00000021096 transcript:ENSMUST00000021514 gene_biotype:protein_coding transcript_biotype:protein_coding		1	2	2	2	2	2	2	9.2	9.2	9.2	42.432	382	4.5		1					1						2	6.6162e-19	1.0516	1.1022	35.159	2	2.7695	1.2936	14.459	2	1.8152	0.92813	12.178	2
582	3762;12200			ENSMUSP00000021522;ENSMUSP00000095558;ENSMUSP00000030247;ENSMUSP00000102471;ENSMUSP00000102470;ENSMUSP00000102468	ENSMUSP00000021522;ENSMUSP00000095558;ENSMUSP00000030247;ENSMUSP00000102471;ENSMUSP00000102470;ENSMUSP00000102468	2;1;1;1;1;1	2;1;1;1;1;1	2;1;1;1;1;1	>ENSMUSP00000021522 pep:known chromosome:GRCm38:12:105032689:105040910:1 gene:ENSMUSG00000021102 transcript:ENSMUST00000021522 gene_biotype:protein_coding transcript_biotype:protein_coding;>ENSMUSP00000095558 pep:known chromosome:GRCm38:4:103115638:1031657		6	2	2	2	2	2	2	16.4	16.4	16.4	16.292	152	6.83					2	2	1					1	6	1.1376e-128	0.94008	0.95599	28.806	6	2.2057	0.93563	34.532	6	2.3726	1.1247	11.293	6
584	4373;4428			ENSMUSP00000021535;ENSMUSP00000105527;ENSMUSP00000128402;ENSMUSP00000126275;ENSMUSP00000131668;ENSMUSP00000128908;ENSMUSP00000130687;ENSMUSP00000131725;ENSMUSP00000125818	ENSMUSP00000021535;ENSMUSP00000105527;ENSMUSP00000128402;ENSMUSP00000126275;ENSMUSP00000131668;ENSMUSP00000128908;ENSMUSP00000130687;ENSMUSP00000131725;ENSMUSP00000125818	2;2;2;2;2;2;2;1;1	2;2;2;2;2;2;2;1;1	2;2;2;2;2;2;2;1;1	>ENSMUSP00000021535 pep:known chromosome:GRCm38:12:105784704:105838939:1 gene:ENSMUSG00000021111 transcript:ENSMUST00000021535 gene_biotype:protein_coding transcript_biotype:nonsense_mediated_decay;>ENSMUSP00000105527 pep:known chromosome:GRCm38:12:1057846		9	2	2	2	2	2	2	3.8	3.8	3.8	82.308	739	7			1								1		2	3.2009e-10	3.2737	2.654	35.716	2	6.7154	2.057	45.65	2	1.929	0.86044	29.48	2
586	1452;2740;4885;6239;9215;11090			ENSMUSP00000021539;ENSMUSP00000082101;ENSMUSP00000071922	ENSMUSP00000021539;ENSMUSP00000082101;ENSMUSP00000071922	6;6;6	6;6;6	6;6;6	>ENSMUSP00000021539 pep:known chromosome:GRCm38:12:106010263:106077410:1 gene:ENSMUSG00000021115 transcript:ENSMUST00000021539 gene_biotype:protein_coding transcript_biotype:protein_coding;>ENSMUSP00000082101 pep:known chromosome:GRCm38:12:106010263:106077		3	6	6	6	6	6	6	20.5	20.5	20.5	49.74	440	5.12			3	2	1		1					1	8	1.8809e-28	1.7026	1.3924	25.811	8	3.9403	1.2932	18.879	8	2.1309	0.95923	14.155	8
587	322;394;781;794;1222;1383;1891;2356;2646;3399;3880;4319;5167;5313;5490;5815;5863;5864;6584;6585;6795;7121;7861;8565;8624;8803;8933;10602;10606;11501	87	239	ENSMUSP00000021554;ENSMUSP00000127176	ENSMUSP00000021554;ENSMUSP00000127176	30;29	30;29	16;15	>ENSMUSP00000021554 pep:known chromosome:GRCm38:12:80167542:80260371:-1 gene:ENSMUSG00000015143 transcript:ENSMUST00000021554 gene_biotype:protein_coding transcript_biotype:protein_coding;>ENSMUSP00000127176 pep:known chromosome:GRCm38:12:80168322:80260091		2	30	30	16	30	30	16	42	42	24.2	103.07	892	6.37	6	10	3	11	3	4	5	6	7	5	5	8	73	0	1.4443	1.197	24.08	73	3.6625	1.257	20.812	73	2.3515	1.0645	16.569	73
588	5382;9632			ENSMUSP00000129620;ENSMUSP00000021559	ENSMUSP00000129620;ENSMUSP00000021559	2;2	2;2	2;2	>ENSMUSP00000129620 pep:novel chromosome:GRCm38:12:80634357:80643832:-1 gene:ENSMUSG00000021131 transcript:ENSMUST00000166931 gene_biotype:protein_coding transcript_biotype:protein_coding;>ENSMUSP00000021559 pep:known chromosome:GRCm38:12:80634022:80644341		2	2	2	2	2	2	2	13.8	13.8	13.8	14.355	123	11.2										1	2	2	5	1.9549e-05	2.5938	2.0283	49.804	5	6.4501	2.0291	30.935	5	2.2138	0.99068	21.307	5
590	5942;9415;10926			ENSMUSP00000021594;ENSMUSP00000118656	ENSMUSP00000021594;ENSMUSP00000118656	3;3	3;3	3;3	>ENSMUSP00000021594 pep:known chromosome:GRCm38:12:99891173:99955214:1 gene:ENSMUSG00000021177 transcript:ENSMUST00000021594 gene_biotype:protein_coding transcript_biotype:protein_coding;>ENSMUSP00000118656 pep:known chromosome:GRCm38:12:99884537:99955219:		2	3	3	3	3	3	3	6.4	6.4	6.4	68.59	609	9							1		1		1		3	1.8544e-07	1.1325	1.141	13.911	3	3.5242	1.4969	7.1104	3	2.8637	1.3887	4.4547	3
591	275;918;4582;4846;5512;10806;11197;12146			ENSMUSP00000021595	ENSMUSP00000021595	8	8	8	>ENSMUSP00000021595 pep:known chromosome:GRCm38:12:100110186:100123364:1 gene:ENSMUSG00000021178 transcript:ENSMUST00000021595 gene_biotype:protein_coding transcript_biotype:protein_coding		1	8	8	8	8	8	8	24.8	24.8	24.8	49.184	440	4.44	2	2			2	2						1	9	1.5513e-36	1.1042	0.93261	60.237	9	3.6539	1.1699	25.211	9	3.1496	1.5259	81.815	9
594	3195;3845;4456;4727;5995;6687;10125;10525			ENSMUSP00000021611	ENSMUSP00000021611	8	8	8	>ENSMUSP00000021611 pep:known chromosome:GRCm38:13:6548157:6580139:1 gene:ENSMUSG00000021193 transcript:ENSMUST00000021611 gene_biotype:protein_coding transcript_biotype:protein_coding		1	8	8	8	8	8	8	12.4	12.4	12.4	117.37	1036	6.17	1	1		1		2	4	1	1	1			12	5.1792e-39	1.0801	0.86254	29.942	11	2.441	0.83843	25.921	12	2.0774	0.97291	30.283	12
595	299;1548;1940;2160;2302;4769;5443;5814;6221;7613;8554;9233;10449;12070;12290			ENSMUSP00000021614;ENSMUSP00000117030;ENSMUSP00000115313;ENSMUSP00000114439	ENSMUSP00000021614;ENSMUSP00000117030	15;15;4;2	15;15;4;2	12;12;4;1	>ENSMUSP00000021614 pep:novel chromosome:GRCm38:13:6581182:6648725:-1 gene:ENSMUSG00000021196 transcript:ENSMUST00000021614 gene_biotype:protein_coding transcript_biotype:protein_coding;>ENSMUSP00000117030 pep:known chromosome:GRCm38:13:6579768:6648777:-1		4	15	15	12	15	15	12	26.3	26.3	21.9	85.546	784	4.95	3	1		5	6	4	1				1	1	22	0	0.69687	0.68569	20.549	22	2.3975	0.98489	16.512	22	3.33	1.5412	18.197	22
597	3409;4374;5986;6816;7403;9223;9663;9713;9768;9943;12653;12660			ENSMUSP00000021632;ENSMUSP00000021635;ENSMUSP00000106332;ENSMUSP00000122246	ENSMUSP00000021632	12;1;1;1	3;1;1;0	3;1;1;0	>ENSMUSP00000021632 pep:known chromosome:GRCm38:13:4268172:4279433:-1 gene:ENSMUSG00000021211 transcript:ENSMUST00000021632 gene_biotype:protein_coding transcript_biotype:protein_coding		4	12	3	3	12	3	3	55.7	15.8	15.8	37.063	323	11.4											5	3	8	6.0983e-127	1.065	0.91673	8.1693	8	3.3061	1.0893	11.632	8	3.1125	1.413	17.264	8
598	3409;4374;5608;5986;6816;7404;9223;9663;9768;9943;12653;12659			ENSMUSP00000021634;ENSMUSP00000080074;ENSMUSP00000112666	ENSMUSP00000021634	12;1;1	12;1;1	3;1;1	>ENSMUSP00000021634 pep:known chromosome:GRCm38:13:4191187:4205596:1 gene:ENSMUSG00000021213 transcript:ENSMUST00000021634 gene_biotype:protein_coding transcript_biotype:protein_coding		3	12	12	3	12	12	3	56.3	56.3	16.4	37.057	323	6.21	7	1	2	1	1	2		1			3	6	24	1.2681e-206	0.98738	0.81965	36.415	24	3.364	1.0831	54.006	24	3.0255	1.4373	33.005	24
599	3264			ENSMUSP00000021649;ENSMUSP00000126448	ENSMUSP00000021649;ENSMUSP00000126448	1;1	1;1	1;1	>ENSMUSP00000021649 pep:known chromosome:GRCm38:12:83987861:83993873:1 gene:ENSMUSG00000021226 transcript:ENSMUST00000021649 gene_biotype:protein_coding transcript_biotype:protein_coding;>ENSMUSP00000126448 pep:known chromosome:GRCm38:12:84009502:84017670:		2	1	1	1	1	1	1	2.9	2.9	2.9	49.656	453	5.5					1	1							2	3.6219e-09	1.372	1.0962	21.403	2	2.2908	0.79233	7.2877	2	1.4195	0.71534	0.037578	2
600	4934;11236			ENSMUSP00000021661;ENSMUSP00000105905;ENSMUSP00000105907;ENSMUSP00000115676;ENSMUSP00000117609	ENSMUSP00000021661;ENSMUSP00000105905;ENSMUSP00000105907;ENSMUSP00000115676;ENSMUSP00000117609	2;2;2;1;1	2;2;2;1;1	2;2;2;1;1	>ENSMUSP00000021661 pep:known chromosome:GRCm38:12:84361968:84373796:1 gene:ENSMUSG00000021235 transcript:ENSMUST00000021661 gene_biotype:protein_coding transcript_biotype:protein_coding;>ENSMUSP00000105905 pep:known chromosome:GRCm38:12:84361657:84373792:		5	2	2	2	2	2	2	4	4	4	51.392	476	7						2			1				3	0.25	1.5027	1.4569	51.017	3	2.1633	0.93398	51.16	3	1.4392	0.87695	11.178	3
601	698;5880;13011			ENSMUSP00000071939;ENSMUSP00000021662;ENSMUSP00000105901;ENSMUSP00000112516;ENSMUSP00000113106;ENSMUSP00000114011	ENSMUSP00000071939;ENSMUSP00000021662;ENSMUSP00000105901;ENSMUSP00000112516;ENSMUSP00000113106;ENSMUSP00000114011	3;3;3;3;3;3	3;3;3;3;3;3	3;3;3;3;3;3	>ENSMUSP00000071939 pep:known chromosome:GRCm38:12:84373857:84405476:-1 gene:ENSMUSG00000021236 transcript:ENSMUST00000072061 gene_biotype:protein_coding transcript_biotype:protein_coding;>ENSMUSP00000021662 pep:known chromosome:GRCm38:12:84373857:84405476		6	3	3	3	3	3	3	7.5	7.5	7.5	49.837	452	2.67	1	1			1								3	1.0106e-12	2.3886	2.0424	20.691	3	3.5876	1.2965	25.848	3	1.5205	0.68082	14.249	3
602	2280;7388;11897			ENSMUSP00000021668	ENSMUSP00000021668	3	3	3	>ENSMUSP00000021668 pep:known chromosome:GRCm38:12:84754560:84773112:-1 gene:ENSMUSG00000021242 transcript:ENSMUST00000021668 gene_biotype:protein_coding transcript_biotype:protein_coding		1	3	3	3	3	3	3	22.8	22.8	22.8	16.442	149	3.75	1			2		1							4	4.5378e-39	2.4233	1.943	9.7148	4	3.6166	1.1098	9.9547	4	1.3835	0.63484	4.3398	4
603	1130			ENSMUSP00000021676	ENSMUSP00000021676	1	1	1	>ENSMUSP00000021676 pep:known chromosome:GRCm38:12:85815448:85824522:-1 gene:ENSMUSG00000021252 transcript:ENSMUST00000021676 gene_biotype:protein_coding transcript_biotype:protein_coding		1	1	1	1	1	1	1	7.1	7.1	7.1	15.806	140	6.67						1	2						3	2.9056e-09	1.3426	1.059	11.99	3	3.0863	0.96731	8.9446	3	2.3055	1.1858	10.357	3
604	2864;10268			ENSMUSP00000021692;ENSMUSP00000070112;ENSMUSP00000137233;ENSMUSP00000080765	ENSMUSP00000021692;ENSMUSP00000070112;ENSMUSP00000137233;ENSMUSP00000080765	2;1;1;1	2;1;1;1	2;1;1;1	>ENSMUSP00000021692 pep:known chromosome:GRCm38:12:108792973:108816632:1 gene:ENSMUSG00000021264 transcript:ENSMUST00000021692 gene_biotype:protein_coding transcript_biotype:protein_coding;>ENSMUSP00000070112 pep:known chromosome:GRCm38:X:157566119:1575689		4	2	2	2	2	2	2	6.8	6.8	6.8	44.716	414	4				2									2	7.9923e-32	3.3396	2.9949	13.429	2	5.5819	2.1388	25.675	2	1.6714	0.7738	11.884	2
605	35;485;1137;1138;1621;1655;1983;2017;2018;2026;3014;4032;4064;4134;4135;4163;4245;4338;5003;5135;5136;5412;5464;5495;5499;5505;7084;7383;9208;9344;9860;11395;11570;12487;12488;12623;12989;12990	89;90;91	372;522;611	ENSMUSP00000021698;ENSMUSP00000091921;ENSMUSP00000118189;ENSMUSP00000121138;ENSMUSP00000114201	ENSMUSP00000021698;ENSMUSP00000091921	38;38;10;7;7	27;27;3;3;3	27;27;3;3;3	>ENSMUSP00000021698 pep:known chromosome:GRCm38:12:110691028:110696289:-1 gene:ENSMUSG00000021270 transcript:ENSMUST00000021698 gene_biotype:protein_coding transcript_biotype:protein_coding;>ENSMUSP00000091921 pep:known chromosome:GRCm38:12:110690605:11069		5	38	27	27	38	27	27	44.5	32.2	32.2	84.787	733	6.21	8	11	14	3	7	11	8	15	10	10	7	3	107	0	1.0538	0.91237	49.402	107	3.8216	1.3833	59.341	107	3.5365	1.6314	33.733	107
606	7593			ENSMUSP00000021719	ENSMUSP00000021719	1	1	1	>ENSMUSP00000021719 pep:known chromosome:GRCm38:12:111961376:111966977:-1 gene:ENSMUSG00000021290 transcript:ENSMUST00000021719 gene_biotype:protein_coding transcript_biotype:protein_coding		1	1	1	1	1	1	1	13.8	13.8	13.8	6.6979	58	11.5											1	1	2	0.0082466	1.7782	1.3866	23.57	2	2.9507	0.90299	31.18	2	1.7716	0.78317	17.066	2
607	1405;2306;2955;10035			ENSMUSP00000136572;ENSMUSP00000021726	ENSMUSP00000136572;ENSMUSP00000021726	4;4	3;3	3;3	>ENSMUSP00000136572 pep:known chromosome:GRCm38:12:112620045:112641339:1 gene:ENSMUSG00000011148 transcript:ENSMUST00000180015 gene_biotype:protein_coding transcript_biotype:protein_coding;>ENSMUSP00000021726 pep:known chromosome:GRCm38:12:112620047:112641		2	4	3	3	4	3	3	10.6	8.8	8.8	52.779	480	7				1				3					4	0.00012486	2.0782	1.6522	54.867	4	1.7265	0.5502	39.62	4	0.77135	0.32452	12.884	4
610	3223;8317;9568			ENSMUSP00000021803	ENSMUSP00000021803	3	3	3	>ENSMUSP00000021803 pep:known chromosome:GRCm38:13:46679905:46727940:-1 gene:ENSMUSG00000021374 transcript:ENSMUST00000021803 gene_biotype:protein_coding transcript_biotype:protein_coding		1	3	3	3	3	3	3	2.7	2.7	2.7	152.01	1462	9				1							1	1	3	9.6525e-20	1.7807	1.4284	21.898	3	4.6118	1.5752	16.646	3	2.4894	1.2249	7.2532	3
611	6514;8545			ENSMUSP00000021807;ENSMUSP00000114392;ENSMUSP00000121663	ENSMUSP00000021807;ENSMUSP00000114392;ENSMUSP00000121663	2;1;1	2;1;1	2;1;1	>ENSMUSP00000021807 pep:known chromosome:GRCm38:13:47084782:47106190:-1 gene:ENSMUSG00000021377 transcript:ENSMUST00000021807 gene_biotype:protein_coding transcript_biotype:protein_coding;>ENSMUSP00000114392 pep:known chromosome:GRCm38:13:47098155:47105830		3	2	2	2	2	2	2	6.6	6.6	6.6	43.158	380	2.5	1			1									2	2.0724e-15	2.4138	1.9356	1.0759	2	4.4265	1.3618	11.77	2	1.6965	0.72954	10.045	2
612	162;1150			ENSMUSP00000021832	ENSMUSP00000021832	2	2	2	>ENSMUSP00000021832 pep:known chromosome:GRCm38:13:32802038:32822609:1 gene:ENSMUSG00000021400 transcript:ENSMUST00000021832 gene_biotype:protein_coding transcript_biotype:protein_coding		1	2	2	2	2	2	2	4.8	4.8	4.8	71.793	660	7.5							1	1					2	0.0019907	1.0647	1.0239	6.6077	2	2.8094	1.2011	9.4016	2	2.213	1.179	1.4389	2
613	3176;11704			ENSMUSP00000021843;ENSMUSP00000053809	ENSMUSP00000021843;ENSMUSP00000053809	2;2	2;2	2;2	>ENSMUSP00000021843 pep:known chromosome:GRCm38:13:33964659:33988465:1 gene:ENSMUSG00000046949 transcript:ENSMUST00000021843 gene_biotype:protein_coding transcript_biotype:protein_coding;>ENSMUSP00000053809 pep:known chromosome:GRCm38:13:33964659:33988465:		2	2	2	2	2	2	2	11.7	11.7	11.7	26.248	231	5.67	1							2					3	7.8786e-11	1.5554	1.2255	55.173	3	2.8874	0.98643	47.147	3	1.6876	0.84854	11.412	3
616	1842;12142			ENSMUSP00000021920	ENSMUSP00000021920	2	2	2	>ENSMUSP00000021920 pep:known chromosome:GRCm38:13:53332716:53377365:-1 gene:ENSMUSG00000021468 transcript:ENSMUST00000021920 gene_biotype:protein_coding transcript_biotype:protein_coding		1	2	2	2	2	2	2	8.2	8.2	8.2	52.534	473	3.5		1			1								2	4.4927e-13	0.97348	1.0232	17.886	2	2.2912	1.1154	23.313	2	1.6983	0.89855	45.484	2
617	790;2983;4940;8137;8743;8837;9557;10076;12446			ENSMUSP00000021930	ENSMUSP00000021930	9	9	8	>ENSMUSP00000021930 pep:known chromosome:GRCm38:13:54071845:54108346:1 gene:ENSMUSG00000021474 transcript:ENSMUST00000021930 gene_biotype:protein_coding transcript_biotype:protein_coding		1	9	9	8	9	9	8	41.6	41.6	35.7	35.649	322	6.86	3	2				2		1			3	3	14	2.3503e-108	0.80756	0.78099	13.588	14	1.7697	0.72503	14.685	14	2.0979	0.97328	15.095	14
618	4571;6934;7927;8226;8440;10861;12372			ENSMUSP00000021940	ENSMUSP00000021940	7	7	7	>ENSMUSP00000021940 pep:known chromosome:GRCm38:13:55343833:55362783:-1 gene:ENSMUSG00000021484 transcript:ENSMUST00000021940 gene_biotype:protein_coding transcript_biotype:protein_coding		1	7	7	7	7	7	7	25.4	25.4	25.4	40.429	358	4.67	3			1	1		3		1				9	1.33e-74	1.0674	1.0852	15.349	9	2.6868	1.1433	17.132	9	2.5289	1.1648	12.055	9
619	9108;10581			ENSMUSP00000021956	ENSMUSP00000021956	2	2	2	>ENSMUSP00000021956 pep:known chromosome:GRCm38:13:55530410:55536658:-1 gene:ENSMUSG00000021494 transcript:ENSMUST00000021956 gene_biotype:protein_coding transcript_biotype:protein_coding		1	2	2	2	2	2	2	2.9	2.9	2.9	69.819	622	9							1				1		2	0.0002056	2.1266	1.8972	43.156	2	4.6245	1.7223	41.588	2	2.1746	1.0086	2.5142	2
623	1502;5111			ENSMUSP00000022039;ENSMUSP00000093410	ENSMUSP00000022039;ENSMUSP00000093410	2;2	2;2	2;2	>ENSMUSP00000022039 pep:known chromosome:GRCm38:13:59634996:59675784:-1 gene:ENSMUSG00000021556 transcript:ENSMUST00000022039 gene_biotype:protein_coding transcript_biotype:protein_coding;>ENSMUSP00000093410 pep:known chromosome:GRCm38:13:59634996:59675784		2	2	2	2	2	2	2	8.1	8.1	8.1	44.326	393	8								2					2	0.00024957	4.2367	3.3097	113.44	2	11.446	3.3271	95.251	2	2.3286	1.0657	22.434	2
624	1221;4334;5370;7114;8532			ENSMUSP00000022053	ENSMUSP00000022053	5	5	5	>ENSMUSP00000022053 pep:known chromosome:GRCm38:13:73912462:73937767:-1 gene:ENSMUSG00000021569 transcript:ENSMUST00000022053 gene_biotype:protein_coding transcript_biotype:protein_coding		1	5	5	5	5	5	5	12.5	12.5	12.5	48.376	432	5		2		1	1	1					1		6	2.3384e-51	0.69682	0.7065	13.243	5	2.3895	0.98242	26.354	5	3.2687	1.4871	14.135	5
625	223;7075;12646			ENSMUSP00000022060	ENSMUSP00000022060	3	3	3	>ENSMUSP00000022060 pep:known chromosome:GRCm38:13:74303121:74317326:-1 gene:ENSMUSG00000021576 transcript:ENSMUST00000022060 gene_biotype:protein_coding transcript_biotype:protein_coding		1	3	3	3	3	3	3	17.8	17.8	17.8	21.867	191	4.67				2		1							3	3.6475e-30	1.5321	1.5819	10.354	3	2.6089	1.1241	12.424	3	1.7438	0.76574	5.2697	3
626	192;614;1430;3162;3793;5184;5507;6154;8516;10480;10732;11152;11490;11976;11982;12322;13022	92	279	ENSMUSP00000022062	ENSMUSP00000022062	17	17	17	>ENSMUSP00000022062 pep:known chromosome:GRCm38:13:74322254:74350280:-1 gene:ENSMUSG00000021577 transcript:ENSMUST00000022062 gene_biotype:protein_coding transcript_biotype:protein_coding		1	17	17	17	17	17	17	39.5	39.5	39.5	72.585	664	6.53	4	2		1	4	4	6	3	1	1	4	2	32	1.6941e-176	0.97513	0.92627	30.975	32	1.9907	0.83677	40.464	32	2.0901	0.9813	16.159	32
628	4745			ENSMUSP00000022097;ENSMUSP00000114107	ENSMUSP00000022097;ENSMUSP00000114107	1;1	1;1	1;1	>ENSMUSP00000022097 pep:known chromosome:GRCm38:13:73319874:73328542:-1 gene:ENSMUSG00000021606 transcript:ENSMUST00000022097 gene_biotype:protein_coding transcript_biotype:protein_coding;>ENSMUSP00000114107 pep:putative chromosome:GRCm38:13:73319838:73328		2	1	1	1	1	1	1	12.9	12.9	12.9	13.02	116	8.5								1	1				2	0.00044749				1	4.1683	1.4641	6.3049	2	1.7724	0.82563	0.10797	2
629	5592;6285;6976;9006;11930	93	106	ENSMUSP00000022163;ENSMUSP00000115500;ENSMUSP00000118093	ENSMUSP00000022163;ENSMUSP00000115500;ENSMUSP00000118093	5;5;5	5;5;5	5;5;5	>ENSMUSP00000022163 pep:known chromosome:GRCm38:13:98309896:98316967:-1 gene:ENSMUSG00000021660 transcript:ENSMUST00000022163 gene_biotype:protein_coding transcript_biotype:protein_coding;>ENSMUSP00000115500 pep:known chromosome:GRCm38:13:98309942:98316376		3	5	5	5	5	5	5	37.3	37.3	37.3	22.031	204	6.9	2			1				4	1	1		1	10	9.2575e-114	2.2475	1.8377	18.328	10	9.1069	2.7858	24.548	10	3.5034	1.5278	16.091	10
630	3731;12982			ENSMUSP00000022169	ENSMUSP00000022169	2	2	2	>ENSMUSP00000022169 pep:known chromosome:GRCm38:13:97176332:97198357:-1 gene:ENSMUSG00000021665 transcript:ENSMUST00000022169 gene_biotype:protein_coding transcript_biotype:protein_coding		1	2	2	2	2	2	2	4.7	4.7	4.7	61.115	536	9.5								1			1		2	1.0064e-07	2.4028	2.1002	10.521	2	1.7824	0.62873	0.88111	2	0.72682	0.3236	16.638	2
631	6708;6741;11900			ENSMUSP00000022196	ENSMUSP00000022196	3	3	3	>ENSMUSP00000022196 pep:known chromosome:GRCm38:13:94358960:94566316:1 gene:ENSMUSG00000021686 transcript:ENSMUST00000022196 gene_biotype:protein_coding transcript_biotype:protein_coding		1	3	3	3	3	3	3	3.4	3.4	3.4	122.74	1105	10.7								1				2	3	1.1596e-08	1.704	1.42	9.5631	3	3.5488	1.1351	15.016	3	2.1254	0.94969	10.813	3
635	1304			ENSMUSP00000022225;ENSMUSP00000069371;ENSMUSP00000070767	ENSMUSP00000022225;ENSMUSP00000069371;ENSMUSP00000070767	1;1;1	1;1;1	1;1;1	>ENSMUSP00000022225 pep:known chromosome:GRCm38:13:104178797:104203017:1 gene:ENSMUSG00000021712 transcript:ENSMUST00000022225 gene_biotype:protein_coding transcript_biotype:protein_coding;>ENSMUSP00000069371 pep:known chromosome:GRCm38:13:104179098:104202		3	1	1	1	1	1	1	1.7	1.7	1.7	63.931	574	4			1	1	1								3	9.7406e-06	2.4449	1.9391	11.138	3	5.1974	1.8402	14.448	3	2.0319	0.89744	7.7203	3
636	10361;11829;11986			ENSMUSP00000022226	ENSMUSP00000022226	3	3	3	>ENSMUSP00000022226 pep:known chromosome:GRCm38:13:104205121:104228844:-1 gene:ENSMUSG00000021713 transcript:ENSMUST00000022226 gene_biotype:protein_coding transcript_biotype:protein_coding		1	3	3	3	3	3	3	6.7	6.7	6.7	73.384	646	8						1	2					1	4	1.7434e-06	1.8359	1.4647	35.809	4	3.7713	1.2057	49.169	4	2.03	0.95887	6.3393	4
637	4177;7605;9794			ENSMUSP00000022242	ENSMUSP00000022242	3	3	3	>ENSMUSP00000022242 pep:known chromosome:GRCm38:13:117220625:117274098:1 gene:ENSMUSG00000021728 transcript:ENSMUST00000022242 gene_biotype:protein_coding transcript_biotype:protein_coding		1	3	3	3	3	3	3	10.9	10.9	10.9	37.064	330	5.67		1		1							1		3	1.0662e-06	0.88957	0.92453	9.5867	3	3.2768	1.3969	22.032	3	4.3501	1.8558	11.977	3
639	81;82;1747;2119;2687;3068;4687;4719;5945;9796;12254;12899			ENSMUSP00000022256	ENSMUSP00000022256	12	12	12	>ENSMUSP00000022256 pep:known chromosome:GRCm38:14:14112184:14120984:-1 gene:ENSMUSG00000021737 transcript:ENSMUST00000022256 gene_biotype:protein_coding transcript_biotype:protein_coding		1	12	12	12	12	12	12	35.5	35.5	35.5	45.536	389	5.33	3	2		1	1	1	2	3	1		1		15	3.532e-44	0.92864	0.93707	56.616	15	2.273	0.96278	50.675	15	2.3469	1.1001	15.344	15
640	1343;8717;11178;11651			ENSMUSP00000022268	ENSMUSP00000022268	4	4	4	>ENSMUSP00000022268 pep:known chromosome:GRCm38:14:8165991:8172992:-1 gene:ENSMUSG00000021748 transcript:ENSMUST00000022268 gene_biotype:protein_coding transcript_biotype:protein_coding		1	4	4	4	4	4	4	13.6	13.6	13.6	38.937	359	6.29	1		1	1	1				1		2		7	1.2137e-58	0.89731	0.78129	8.2365	7	2.3857	0.82382	6.47	7	2.2974	1.0704	12.368	7
641	1790;5294;7176;9937			ENSMUSP00000022281	ENSMUSP00000022281	4	4	4	>ENSMUSP00000022281 pep:known chromosome:GRCm38:13:112867780:112927380:-1 gene:ENSMUSG00000016018 transcript:ENSMUST00000022281 gene_biotype:protein_coding transcript_biotype:protein_coding		1	4	4	4	4	4	4	6.4	6.4	6.4	117.64	1040	3		3		1	1								5	1.4719e-21	1.3342	1.1018	45.017	5	3.7805	1.2353	39.397	5	2.6642	1.2477	21.736	5
642	3202;7181;7182;7213;9433;9910;10468;12289;12662;12851			ENSMUSP00000022293;ENSMUSP00000133525;ENSMUSP00000134023;ENSMUSP00000115560;ENSMUSP00000123032	ENSMUSP00000022293;ENSMUSP00000133525;ENSMUSP00000134023;ENSMUSP00000115560	10;10;10;7;2	10;10;10;7;2	10;10;10;7;2	>ENSMUSP00000022293 pep:known chromosome:GRCm38:14:21831269:21845879:1 gene:ENSMUSG00000021771 transcript:ENSMUST00000022293 gene_biotype:protein_coding transcript_biotype:protein_coding;>ENSMUSP00000133525 pep:novel chromosome:GRCm38:14:21832447:21845237:		5	10	10	10	10	10	10	36.3	36.3	36.3	31.732	295	6.4	1	1	1	3	3		1		1		1	3	15	7.9988e-65	1.1071	0.88751	48.229	15	2.1166	0.661	49.814	15	1.9571	0.892	13.464	15
643	3146;5357			ENSMUSP00000028398;ENSMUSP00000113463;ENSMUSP00000075495;ENSMUSP00000115738;ENSMUSP00000022296;ENSMUSP00000118321;ENSMUSP00000135674;ENSMUSP00000135622;ENSMUSP00000135573;ENSMUSP00000114162;ENSMUSP00000116644	ENSMUSP00000028398;ENSMUSP00000113463;ENSMUSP00000075495;ENSMUSP00000115738;ENSMUSP00000022296;ENSMUSP00000118321;ENSMUSP00000135674;ENSMUSP00000135622;ENSMUSP00000135573;ENSMUSP00000114162;ENSMUSP00000116644	2;2;2;2;2;2;2;2;1;1;1	2;2;2;2;2;2;2;2;1;1;1	2;2;2;2;2;2;2;2;1;1;1	>ENSMUSP00000028398 pep:known chromosome:GRCm38:2:78869047:78921293:1 gene:ENSMUSG00000027011 transcript:ENSMUST00000028398 gene_biotype:protein_coding transcript_biotype:protein_coding;>ENSMUSP00000113463 pep:known chromosome:GRCm38:2:78869678:78920297:1		11	2	2	2	2	2	2	12.6	12.6	12.6	22.912	207	4.5	1							1					2	1.7871e-05	1.8056	1.6601	17.023	2	4.8502	1.8571	0.042058	2	2.186	1.02	8.903	2
644	390;1474;3091;4058;4746;4747;7837;10454;11187			ENSMUSP00000022322;ENSMUSP00000130934	ENSMUSP00000022322	9;3	9;3	9;3	>ENSMUSP00000022322 pep:known chromosome:GRCm38:14:34310727:34345144:1 gene:ENSMUSG00000021794 transcript:ENSMUST00000022322 gene_biotype:protein_coding transcript_biotype:protein_coding		2	9	9	9	9	9	9	19.2	19.2	19.2	61.336	558	4.27	4		2	2	1							2	11	3.1137e-45	1.0594	1.0562	6.9494	11	1.7913	0.71653	7.827	11	1.6267	0.73692	14.46	11
645	222;1892;3954;4120;5019;6633;8016			ENSMUSP00000022341;ENSMUSP00000136672	ENSMUSP00000022341;ENSMUSP00000136672	7;4	7;4	7;4	>ENSMUSP00000022341 pep:known chromosome:GRCm38:14:19811402:19823823:-1 gene:ENSMUSG00000021807 transcript:ENSMUST00000022341 gene_biotype:protein_coding transcript_biotype:protein_coding;>ENSMUSP00000136672 pep:known chromosome:GRCm38:3:88576245:88577208:		2	7	7	7	7	7	7	35.2	35.2	35.2	28.152	244	3	5		1	1								1	8	2.4468e-37	0.99901	0.9161	21.828	8	2.7757	0.90724	12.317	8	2.3584	1.0928	8.2373	8
647	1955;5534			ENSMUSP00000022345	ENSMUSP00000022345	2	2	2	>ENSMUSP00000022345 pep:known chromosome:GRCm38:14:20384638:20388910:-1 gene:ENSMUSG00000021811 transcript:ENSMUST00000022345 gene_biotype:protein_coding transcript_biotype:protein_coding		1	2	2	2	2	2	2	8.5	8.5	8.5	30.059	259	3.5		1			1								2	0.00055921	5.3359	3.9117	71.718	2	7.2868	2.1416	48.237	2	1.6013	0.72016	7.0099	2
649	165;328;391;741;2042;5070;6528;7522;7691;9802;11471;11756			ENSMUSP00000022369	ENSMUSP00000022369	12	12	12	>ENSMUSP00000022369 pep:known chromosome:GRCm38:14:20929433:21033673:1 gene:ENSMUSG00000021823 transcript:ENSMUST00000022369 gene_biotype:protein_coding transcript_biotype:protein_coding		1	12	12	12	12	12	12	15.8	15.8	15.8	116.72	1066	4.6	3	1		1	6	3						1	15	6.8558e-89	1.1573	1.1116	19.713	15	3.2889	1.1714	22.305	15	2.5159	1.147	13.9	15
650	6533;10574;12033			ENSMUSP00000117346;ENSMUSP00000022371	ENSMUSP00000117346;ENSMUSP00000022371	3;3	3;3	3;3	>ENSMUSP00000117346 pep:known chromosome:GRCm38:14:21031442:21052450:-1 gene:ENSMUSG00000021824 transcript:ENSMUST00000154460 gene_biotype:protein_coding transcript_biotype:protein_coding;>ENSMUSP00000022371 pep:novel chromosome:GRCm38:14:21036014:21052222		2	3	3	3	3	3	3	9.3	9.3	9.3	46.936	418	7.67				1			1					1	3	2.9697e-09	1.4787	1.1635	150.75	3	3.2071	1.0415	142.54	3	2.0672	0.99582	4.9033	3
651	1323;6356;6580;11740;12722;12906			ENSMUSP00000022378	ENSMUSP00000022378	6	6	6	>ENSMUSP00000022378 pep:known chromosome:GRCm38:14:45283092:45318572:-1 gene:ENSMUSG00000021831 transcript:ENSMUST00000022378 gene_biotype:protein_coding transcript_biotype:protein_coding		1	6	6	6	6	6	6	17.7	17.7	17.7	54.084	464	4.88	1	2			2	1	1				1		8	1.1061e-27	1.3557	1.1031	38.958	7	3.1284	1.031	45.123	7	2.5413	1.2461	22.481	7
652	518;921;1427;2848;4050;4728;5521;7072;8526;10727;12192			ENSMUSP00000022380	ENSMUSP00000022380	11	11	11	>ENSMUSP00000022380 pep:known chromosome:GRCm38:14:45329824:45349071:1 gene:ENSMUSG00000021832 transcript:ENSMUST00000022380 gene_biotype:protein_coding transcript_biotype:protein_coding		1	11	11	11	11	11	11	35.2	35.2	35.2	44.172	389	4.71	2	4	1	3	2	4	1	3	1				21	6.4119e-67	1.1201	1.0254	22.17	21	2.9957	1.0803	22.845	21	2.3961	1.1851	24.26	21
653	16;720;6568;6945			ENSMUSP00000022391	ENSMUSP00000022391	4	4	4	>ENSMUSP00000022391 pep:known chromosome:GRCm38:14:47663756:47736563:1 gene:ENSMUSG00000021843 transcript:ENSMUST00000022391 gene_biotype:protein_coding transcript_biotype:protein_coding		1	4	4	4	4	4	4	5.1	5.1	5.1	152.54	1327	3	1	2					1						4	7.4462e-08	1.3108	1.0545	16.785	4	5.9671	1.8698	24.183	4	3.7398	1.8435	23.195	4
654	248;9877;10594;10911			ENSMUSP00000022416;ENSMUSP00000107983	ENSMUSP00000022416;ENSMUSP00000107983	4;2	4;2	4;2	>ENSMUSP00000022416 pep:putative chromosome:GRCm38:14:25842183:25886804:1 gene:ENSMUSG00000021866 transcript:ENSMUST00000022416 gene_biotype:protein_coding transcript_biotype:protein_coding;>ENSMUSP00000107983 pep:putative chromosome:GRCm38:14:25842183:258		2	4	4	4	4	4	4	9.1	9.1	9.1	54.079	503	5.8	1			2				1				1	5	2.7231e-24	2.3698	1.8624	52.956	5	3.4838	1.111	41.751	5	1.5727	0.66304	15.099	5
655	4385;11578			ENSMUSP00000022419	ENSMUSP00000022419	2	2	2	>ENSMUSP00000022419 pep:known chromosome:GRCm38:14:25694170:25700468:1 gene:ENSMUSG00000021868 transcript:ENSMUST00000022419 gene_biotype:protein_coding transcript_biotype:protein_coding		1	2	2	2	2	2	2	23.3	23.3	23.3	21.737	206	9.67								1	1			1	3	6.4374e-18	0.85094	0.84567	38.243	3	1.7422	0.60568	21.613	3	1.8009	0.85701	37.366	3
657	3849;3922;10862			ENSMUSP00000022437;ENSMUSP00000114922;ENSMUSP00000120452;ENSMUSP00000132913	ENSMUSP00000022437;ENSMUSP00000114922;ENSMUSP00000120452;ENSMUSP00000132913	3;3;3;3	3;3;3;3	3;3;3;3	>ENSMUSP00000022437 pep:known chromosome:GRCm38:14:31607226:31640964:-1 gene:ENSMUSG00000021884 transcript:ENSMUST00000022437 gene_biotype:protein_coding transcript_biotype:protein_coding;>ENSMUSP00000114922 pep:known chromosome:GRCm38:14:31598730:31640944		4	3	3	3	3	3	3	6.4	6.4	6.4	63.66	581	5.67				2					1				3	0.00056872	1.3208	1.4377	27.685	3	1.7981	0.85623	9.822	3	1.327	0.70856	18.21	3
658	8494;10734			ENSMUSP00000022469;ENSMUSP00000132842;ENSMUSP00000132413;ENSMUSP00000130210;ENSMUSP00000131465;ENSMUSP00000130246;ENSMUSP00000126001;ENSMUSP00000129547	ENSMUSP00000022469;ENSMUSP00000132842;ENSMUSP00000132413;ENSMUSP00000130210;ENSMUSP00000131465;ENSMUSP00000130246;ENSMUSP00000126001;ENSMUSP00000129547	2;2;1;1;1;1;1;1	2;2;1;1;1;1;1;1	2;2;1;1;1;1;1;1	>ENSMUSP00000022469 pep:known chromosome:GRCm38:14:31170930:31206801:-1 gene:ENSMUSG00000021910 transcript:ENSMUST00000022469 gene_biotype:protein_coding transcript_biotype:protein_coding;>ENSMUSP00000132842 pep:known chromosome:GRCm38:14:31170930:31191530		8	2	2	2	2	2	2	2.2	2.2	2.2	175.01	1593	7.5							1	1					2	2.5021e-06	1.7215	1.3994	28.923	2	4.4266	1.4647	13.08	2	2.3704	1.1341	0.73886	2
659	4436;6635;8089			ENSMUSP00000107727;ENSMUSP00000087682;ENSMUSP00000107721;ENSMUSP00000107724;ENSMUSP00000107723;ENSMUSP00000022474;ENSMUSP00000022471;ENSMUSP00000060476;ENSMUSP00000123546;ENSMUSP00000115505;ENSMUSP00000122805;ENSMUSP00000119722;ENSMUSP00000120549	ENSMUSP00000107727;ENSMUSP00000087682;ENSMUSP00000107721;ENSMUSP00000107724;ENSMUSP00000107723;ENSMUSP00000022474;ENSMUSP00000022471;ENSMUSP00000060476;ENSMUSP00000123546;ENSMUSP00000115505;ENSMUSP00000122805;ENSMUSP00000119722;ENSMUSP00000120549	3;3;3;3;3;3;3;3;2;2;2;2;2	3;3;3;3;3;3;3;3;2;2;2;2;2	3;3;3;3;3;3;3;3;2;2;2;2;2	>ENSMUSP00000107727 pep:known chromosome:GRCm38:14:31019138:31118901:1 gene:ENSMUSG00000042323 transcript:ENSMUST00000112098 gene_biotype:protein_coding transcript_biotype:protein_coding;>ENSMUSP00000087682 pep:novel chromosome:GRCm38:14:31025511:31120041:		13	3	3	3	3	3	3	2.6	2.6	2.6	194.71	1704	5.67		1					1	1					3	3.2213e-28	2.9804	2.4281	27.113	3	3.5595	1.1956	22.22	3	1.4536	0.70362	14.413	3
660	9012;12421			ENSMUSP00000022499;ENSMUSP00000132267	ENSMUSP00000022499;ENSMUSP00000132267	2;1	2;1	2;1	>ENSMUSP00000022499 pep:known chromosome:GRCm38:14:62332068:62372992:1 gene:ENSMUSG00000021932 transcript:ENSMUST00000022499 gene_biotype:protein_coding transcript_biotype:protein_coding;>ENSMUSP00000132267 pep:known chromosome:GRCm38:14:62332125:62364100:		2	2	2	2	2	2	2	7.5	7.5	7.5	34.729	308	7							2						2	2.6138e-05	2.0042	1.5781	13.62	2	3.7484	1.1707	1.5896	2	1.9234	0.91301	0.10137	2
661	7815;8117			ENSMUSP00000022504;ENSMUSP00000107575;ENSMUSP00000107574;ENSMUSP00000107576;ENSMUSP00000107573	ENSMUSP00000022504;ENSMUSP00000107575;ENSMUSP00000107574;ENSMUSP00000107576;ENSMUSP00000107573	2;2;2;2;2	2;2;2;2;2	1;1;1;1;1	>ENSMUSP00000022504 pep:novel chromosome:GRCm38:14:33381049:33447145:-1 gene:ENSMUSG00000021936 transcript:ENSMUST00000022504 gene_biotype:protein_coding transcript_biotype:protein_coding;>ENSMUSP00000107575 pep:novel chromosome:GRCm38:14:33382105:33447142		5	2	2	1	2	2	1	6.1	6.1	3	48.178	427	11											2		2	1.8087e-09	1.7281	1.4536	14.287	2	3.9748	1.3227	17.402	2	2.2174	1.0594	5.4093	2
662	2370;2383;3206;8286;10649;12539			ENSMUSP00000022507;ENSMUSP00000133038;ENSMUSP00000125780	ENSMUSP00000022507;ENSMUSP00000133038	6;6;2	5;5;1	5;5;1	>ENSMUSP00000022507 pep:known chromosome:GRCm38:14:56722441:56778316:-1 gene:ENSMUSG00000021938 transcript:ENSMUST00000022507 gene_biotype:protein_coding transcript_biotype:protein_coding;>ENSMUSP00000133038 pep:known chromosome:GRCm38:14:56723986:56778316		3	6	5	5	6	5	5	15.5	14.3	14.3	58.758	523	3.6	2	2										1	5	1.8901e-16	1.1163	1.063	22.366	5	2.3914	0.937	19.571	5	2.4296	1.185	18.554	5
663	865;8078			ENSMUSP00000022521;ENSMUSP00000107830;ENSMUSP00000107827;ENSMUSP00000107829;ENSMUSP00000107825;ENSMUSP00000107821;ENSMUSP00000107826;ENSMUSP00000107822	ENSMUSP00000022521;ENSMUSP00000107830;ENSMUSP00000107827;ENSMUSP00000107829;ENSMUSP00000107825;ENSMUSP00000107821;ENSMUSP00000107826;ENSMUSP00000107822	2;2;2;2;2;2;2;2	2;2;2;2;2;2;2;2	2;2;2;2;2;2;2;2	>ENSMUSP00000022521 pep:known chromosome:GRCm38:14:30595358:30610302:-1 gene:ENSMUSG00000021948 transcript:ENSMUST00000022521 gene_biotype:protein_coding transcript_biotype:protein_coding;>ENSMUSP00000107830 pep:known chromosome:GRCm38:14:30595356:30626208		8	2	2	2	2	2	2	5.3	5.3	5.3	80.293	700	7.5							1	1					2	1.0704e-12	3.0378	2.4141	11.731	2	4.2808	1.3643	20.839	2	1.2429	0.57702	2.4836	2
664	1070;1922;4750;4876;5189;5526;5535;5890;5950;6267;7582;7774;8311;8480;8481;8736;9213;10208;10998;11098;11643;11644	94	266	ENSMUSP00000022529	ENSMUSP00000022529	22	22	22	>ENSMUSP00000022529 pep:known chromosome:GRCm38:14:30549131:30574722:1 gene:ENSMUSG00000021957 transcript:ENSMUST00000022529 gene_biotype:protein_coding transcript_biotype:protein_coding		1	22	22	22	22	22	22	43.3	43.3	43.3	67.63	623	5.47	8	9	7	10	9	3	1	5	2	2	7	5	68	5.5437e-244	1.4088	1.1375	33.436	68	2.6366	0.84553	36.16	68	1.8428	0.835	22.003	68
665	694;4216;7225			ENSMUSP00000022535	ENSMUSP00000022535	3	3	3	>ENSMUSP00000022535 pep:known chromosome:GRCm38:14:30479565:30527056:1 gene:ENSMUSG00000021962 transcript:ENSMUST00000022535 gene_biotype:protein_coding transcript_biotype:protein_coding		1	3	3	3	3	3	3	8.3	8.3	8.3	65.218	602	6.75			1			1		1		1			4	2.112e-68	1.4852	1.1903	199.7	4	2.8947	0.98749	25.095	4	2.43	1.141	177.68	4
666	1188;6965;7880;9605;10214;11385			ENSMUSP00000135394;ENSMUSP00000022573;ENSMUSP00000135035;ENSMUSP00000135818;ENSMUSP00000135244;ENSMUSP00000135063;ENSMUSP00000134932;ENSMUSP00000135708	ENSMUSP00000135394;ENSMUSP00000022573;ENSMUSP00000135035;ENSMUSP00000135818;ENSMUSP00000135244;ENSMUSP00000135063;ENSMUSP00000134932	6;6;5;5;5;5;3;1	6;6;5;5;5;5;3;1	6;6;5;5;5;5;3;1	>ENSMUSP00000135394 pep:putative chromosome:GRCm38:14:74732384:74749848:1 gene:ENSMUSG00000021996 transcript:ENSMUST00000176957 gene_biotype:protein_coding transcript_biotype:protein_coding;>ENSMUSP00000022573 pep:known chromosome:GRCm38:14:74732297:747507		8	6	6	6	6	6	6	38.6	38.6	38.6	32.829	295	5.44	1			5	1						1	1	9	9.9119e-86	1.5723	1.4676	15.653	9	2.5923	0.89232	12.689	9	1.4674	0.63822	8.7511	9
668	3744;7271;9010;9789			ENSMUSP00000022609	ENSMUSP00000022609	4	4	4	>ENSMUSP00000022609 pep:known chromosome:GRCm38:14:65530446:65593112:-1 gene:ENSMUSG00000022031 transcript:ENSMUST00000022609 gene_biotype:protein_coding transcript_biotype:protein_coding		1	4	4	4	4	4	4	10.1	10.1	10.1	64.265	566	6.17		1				1	3	1					6	1.3106e-11	1.5639	1.297	12.151	6	5.5154	1.7491	13.519	6	2.9425	1.4307	7.7753	6
669	1669;8260			ENSMUSP00000022612;ENSMUSP00000114484	ENSMUSP00000022612;ENSMUSP00000114484	2;1	2;1	2;1	>ENSMUSP00000022612 pep:known chromosome:GRCm38:14:65805837:65817822:1 gene:ENSMUSG00000022033 transcript:ENSMUST00000022612 gene_biotype:protein_coding transcript_biotype:protein_coding;>ENSMUSP00000114484 pep:known chromosome:GRCm38:14:65806232:65813874:		2	2	2	2	2	2	2	7.3	7.3	7.3	36.744	330	11											3		3	1.0262e-07	1.3627	1.3567	14.487	3	5.032	2.1801	23.596	3	3.5406	1.5847	13.751	3
670	586;4906;11031			ENSMUSP00000022622;ENSMUSP00000137008;ENSMUSP00000106750;ENSMUSP00000086661	ENSMUSP00000022622;ENSMUSP00000137008;ENSMUSP00000106750;ENSMUSP00000086661	3;3;3;3	3;3;3;3	3;3;3;3	>ENSMUSP00000022622 pep:known chromosome:GRCm38:14:66153257:66281052:-1 gene:ENSMUSG00000059456 transcript:ENSMUST00000022622 gene_biotype:protein_coding transcript_biotype:protein_coding;>ENSMUSP00000137008 pep:known chromosome:GRCm38:14:66153258:66213552		4	3	3	3	3	3	3	4.6	4.6	4.6	115.79	1009	7.67			1						1		1		3	3.022e-05	2.1855	2.3773	41.136	3	3.9151	1.3583	41.653	3	1.427	0.69999	9.8653	3
671	1416;7545;7848;9422;9700;10539;11413			ENSMUSP00000022629;ENSMUSP00000109795;ENSMUSP00000112928;ENSMUSP00000031004;ENSMUSP00000025379;ENSMUSP00000113711;ENSMUSP00000114981	ENSMUSP00000022629	7;1;1;1;1;1;1	7;1;1;1;1;1;1	7;1;1;1;1;1;1	>ENSMUSP00000022629 pep:known chromosome:GRCm38:14:66802864:66868688:-1 gene:ENSMUSG00000022048 transcript:ENSMUST00000022629 gene_biotype:protein_coding transcript_biotype:protein_coding		7	7	7	7	7	7	7	17.1	17.1	17.1	62.277	572	7.45	1	1		1				3	2	1	1	1	11	8.5058e-134	1.4129	1.252	31.782	11	2.4805	1.0764	30.821	11	1.7054	0.81122	20.771	11
672	3722;5542;6022;6771;6975;8262;11016;11755			ENSMUSP00000022696;ENSMUSP00000129504	ENSMUSP00000022696;ENSMUSP00000129504	8;7	8;7	8;7	>ENSMUSP00000022696 pep:known chromosome:GRCm38:14:70654246:70766628:-1 gene:ENSMUSG00000022100 transcript:ENSMUST00000022696 gene_biotype:protein_coding transcript_biotype:protein_coding;>ENSMUSP00000129504 pep:known chromosome:GRCm38:14:70654246:70766628		2	8	8	8	8	8	8	8.9	8.9	8.9	123.81	1087	8				1	2			2			2	1	8	1.315e-35	1.0295	1.0508	38.168	8	2.324	0.93784	15.376	8	1.835	0.87339	40.208	8
673	4067;9458			ENSMUSP00000022698	ENSMUSP00000022698	2	2	2	>ENSMUSP00000022698 pep:known chromosome:GRCm38:14:70774304:70778495:1 gene:ENSMUSG00000022102 transcript:ENSMUST00000022698 gene_biotype:protein_coding transcript_biotype:protein_coding		1	2	2	2	2	2	2	6.6	6.6	6.6	45.522	412	3.5			1	1									2	1.6776e-19	1.0401	0.98477	18.13	2	3.1623	1.3097	6.2484	2	2.505	1.2823	21.151	2
674	4516;7455			ENSMUSP00000022706;ENSMUSP00000123765	ENSMUSP00000022706;ENSMUSP00000123765	2;2	2;2	2;2	>ENSMUSP00000022706 pep:known chromosome:GRCm38:14:73552766:73595783:1 gene:ENSMUSG00000022110 transcript:ENSMUST00000022706 gene_biotype:protein_coding transcript_biotype:protein_coding;>ENSMUSP00000123765 pep:known chromosome:GRCm38:14:73552665:73596142:		2	2	2	2	2	2	2	3.7	3.7	3.7	50.113	463	8.5					1	1					1	1	4	1.3451e-15	0.99642	0.95255	17.718	4	1.9418	0.78337	8.7734	4	1.9315	0.91028	16.291	4
675	340;5762			ENSMUSP00000126414;ENSMUSP00000022715;ENSMUSP00000128197;ENSMUSP00000097901;ENSMUSP00000089540;ENSMUSP00000126804	ENSMUSP00000126414;ENSMUSP00000022715;ENSMUSP00000128197;ENSMUSP00000097901;ENSMUSP00000089540;ENSMUSP00000126804	2;2;2;2;1;1	2;2;2;2;1;1	2;2;2;2;1;1	>ENSMUSP00000126414 pep:novel chromosome:GRCm38:14:105114965:105176860:-1 gene:ENSMUSG00000022119 transcript:ENSMUST00000163545 gene_biotype:protein_coding transcript_biotype:protein_coding;>ENSMUSP00000022715 pep:novel chromosome:GRCm38:14:105115063:10517		6	2	2	2	2	2	2	2.4	2.4	2.4	113.8	1009	8					1						1		2	1.5629e-05	1.8197	1.6943	35.36	2	4.4393	1.9227	46.479	2	2.4395	1.2904	13.188	2
677	27;2649;9406			ENSMUSP00000022781;ENSMUSP00000122366	ENSMUSP00000022781;ENSMUSP00000122366	3;3	3;3	3;3	>ENSMUSP00000022781 pep:known chromosome:GRCm38:14:54235479:54254104:-1 gene:ENSMUSG00000022174 transcript:ENSMUST00000022781 gene_biotype:protein_coding transcript_biotype:protein_coding;>ENSMUSP00000122366 pep:known chromosome:GRCm38:14:54239661:54253914		2	3	3	3	3	3	3	28.3	28.3	28.3	12.497	113	5.57	2		1				1	1	1	1			7	1.35e-14	0.78661	0.83225	39.737	7	1.7481	0.76746	22.03	7	1.9239	0.89345	24.948	7
678	55;3518;4210;5655;10508;13065			ENSMUSP00000022793;ENSMUSP00000107109;ENSMUSP00000119080;ENSMUSP00000118069;ENSMUSP00000122003;ENSMUSP00000125776;ENSMUSP00000022794;ENSMUSP00000114546;ENSMUSP00000116664;ENSMUSP00000117210	ENSMUSP00000022793;ENSMUSP00000107109;ENSMUSP00000119080;ENSMUSP00000118069;ENSMUSP00000122003;ENSMUSP00000125776;ENSMUSP00000022794;ENSMUSP00000114546;ENSMUSP00000116664	6;6;6;5;5;5;5;5;5;1	6;6;6;5;5;5;5;5;5;1	6;6;6;5;5;5;5;5;5;1	>ENSMUSP00000022793 pep:known chromosome:GRCm38:14:54642161:54686931:-1 gene:ENSMUSG00000022185 transcript:ENSMUST00000022793 gene_biotype:protein_coding transcript_biotype:protein_coding;>ENSMUSP00000107109 pep:known chromosome:GRCm38:14:54642728:54686931		10	6	6	6	6	6	6	7.2	7.2	7.2	150.72	1338	6.82		1			1	4	2		2			1	11	8.1287e-21	1.5673	1.2646	29.109	11	3.1384	1.0705	25.809	11	1.9531	0.95907	12.562	11
679	843;1322;2667;5162;6523;9251			ENSMUSP00000022803	ENSMUSP00000022803	6	6	6	>ENSMUSP00000022803 pep:known chromosome:GRCm38:14:54614120:54617995:-1 gene:ENSMUSG00000022193 transcript:ENSMUST00000022803 gene_biotype:protein_coding transcript_biotype:protein_coding		1	6	6	6	6	6	6	31.8	31.8	31.8	28.532	264	8.45					2		2	2	2		1	2	11	6.3512e-99	0.66485	0.66061	66.054	11	2.5799	1.0841	17.513	11	3.8296	1.7736	23.883	11
680	9709;10982;13108			ENSMUSP00000133937;ENSMUSP00000022808;ENSMUSP00000112177;ENSMUSP00000117229;ENSMUSP00000133405;ENSMUSP00000122432;ENSMUSP00000123305;ENSMUSP00000115294;ENSMUSP00000133579;ENSMUSP00000133473	ENSMUSP00000133937;ENSMUSP00000022808;ENSMUSP00000112177;ENSMUSP00000117229;ENSMUSP00000133405;ENSMUSP00000122432;ENSMUSP00000123305;ENSMUSP00000115294	3;3;3;2;2;2;2;2;1;1	3;3;3;2;2;2;2;2;1;1	3;3;3;2;2;2;2;2;1;1	>ENSMUSP00000133937 pep:novel chromosome:GRCm38:14:54894155:54898096:1 gene:ENSMUSG00000022194 transcript:ENSMUST00000150975 gene_biotype:protein_coding transcript_biotype:protein_coding;>ENSMUSP00000022808 pep:known chromosome:GRCm38:14:54894148:54898169:		10	3	3	3	3	3	3	17.2	17.2	17.2	34.003	319	7	1		1				1	1	1	1	1		7	1.4897e-21	1.2544	1.2342	37.948	7	3.4436	1.4633	19.647	7	2.7179	1.2328	19.843	7
681	3397;4923;5475			ENSMUSP00000022816;ENSMUSP00000106130	ENSMUSP00000022816;ENSMUSP00000106130	3;3	3;3	3;3	>ENSMUSP00000022816 pep:known chromosome:GRCm38:15:11981339:11996058:-1 gene:ENSMUSG00000022205 transcript:ENSMUST00000022816 gene_biotype:protein_coding transcript_biotype:protein_coding;>ENSMUSP00000106130 pep:known chromosome:GRCm38:15:11984041:11996983		2	3	3	3	3	3	3	15.7	15.7	15.7	14.427	127	8.5						1	1		1			1	4	5.0524e-27	1.3486	1.0493	20.724	4	3.0445	1.0655	15.226	4	2.0429	0.9577	28.786	4
682	923;8045;9272;11840			ENSMUSP00000022821	ENSMUSP00000022821	4	4	4	>ENSMUSP00000022821 pep:known chromosome:GRCm38:14:55478758:55490338:1 gene:ENSMUSG00000022210 transcript:ENSMUST00000022821 gene_biotype:protein_coding transcript_biotype:protein_coding		1	4	4	4	4	4	4	19.4	19.4	19.4	29.884	279	8.33				1				2	2			1	6	1.3154e-10	1.1877	1.0818	22.196	6	2.1062	0.70658	15.721	6	1.5608	0.6874	11.188	6
683	831;1354;1718;1971;2196;2220;3713;4141;4450;4465;4523;6190;6787;6810;9024;9068;9784;10985;11794;12212;12393	95	269	ENSMUSP00000022842;ENSMUSP00000125566	ENSMUSP00000022842	21;6	21;6	21;6	>ENSMUSP00000022842 pep:known chromosome:GRCm38:15:31590800:31601847:-1 gene:ENSMUSG00000022234 transcript:ENSMUST00000022842 gene_biotype:protein_coding transcript_biotype:protein_coding		2	21	21	21	21	21	21	55.8	55.8	55.8	59.623	541	4.73	10	6	9	3	3	1	6	3	3	1	1	3	49	5.1668e-147	1.0814	0.95285	24.231	49	3.6779	1.2939	20.811	49	3.1563	1.4995	13.26	49
684	315;1099;1642;2229;2733;3115;3243;5356;5770;7909;7970;9151;11039;11134;12363	96	356	ENSMUSP00000022849;ENSMUSP00000032728	ENSMUSP00000022849	15;2	15;2	15;2	>ENSMUSP00000022849 pep:known chromosome:GRCm38:15:11383663:11399658:-1 gene:ENSMUSG00000022241 transcript:ENSMUST00000022849 gene_biotype:protein_coding transcript_biotype:protein_coding		2	15	15	15	15	15	15	26.7	26.7	26.7	83.355	722	5.7	4	1		5	3	5	2	1	3		2	1	27	2.037e-192	0.75638	0.74592	53.778	27	2.8172	1.201	33.732	27	3.6797	1.6497	67.087	27
685	2725;2979;4625;6140;10019			ENSMUSP00000022855;ENSMUSP00000132283;ENSMUSP00000127437	ENSMUSP00000022855	5;2;1	5;2;1	5;2;1	>ENSMUSP00000022855 pep:known chromosome:GRCm38:15:10474779:10485947:-1 gene:ENSMUSG00000022247 transcript:ENSMUST00000022855 gene_biotype:protein_coding transcript_biotype:protein_coding		3	5	5	5	5	5	5	20.4	20.4	20.4	41.241	353	6.83		1		1			2		1			1	6	3.3797e-13	1.3135	1.3285	46.959	6	3.7444	1.6388	63.3	6	2.8126	1.3067	28.119	6
687	1704;2046;3959;5672;8165;11065			ENSMUSP00000022865;ENSMUSP00000130190;ENSMUSP00000128288;ENSMUSP00000129500;ENSMUSP00000131814;ENSMUSP00000126167	ENSMUSP00000022865;ENSMUSP00000130190;ENSMUSP00000128288;ENSMUSP00000129500	6;4;3;3;2;1	6;4;3;3;2;1	6;4;3;3;2;1	>ENSMUSP00000022865 pep:known chromosome:GRCm38:15:34082719:34142386:1 gene:ENSMUSG00000022255 transcript:ENSMUST00000022865 gene_biotype:protein_coding transcript_biotype:protein_coding;>ENSMUSP00000130190 pep:novel chromosome:GRCm38:15:34083308:34136780:		6	6	6	6	6	6	6	14.7	14.7	14.7	63.845	579	4.71	3	1			1						1	1	7	5.1463e-13	1.4693	1.2144	43.759	7	4.5477	1.3872	29.155	7	3.1342	1.4361	11.953	7
688	1684;2676;3404;4581;5789;7548;8251;10222;12670	65	218	ENSMUSP00000022894;ENSMUSP00000105990;ENSMUSP00000105991;ENSMUSP00000115928;ENSMUSP00000120610;ENSMUSP00000050374;ENSMUSP00000105988	ENSMUSP00000022894;ENSMUSP00000105990;ENSMUSP00000105991	9;9;9;4;3;2;1	7;7;7;3;3;0;1	7;7;7;3;3;0;1	>ENSMUSP00000022894 pep:known chromosome:GRCm38:15:36770770:36794538:-1 gene:ENSMUSG00000022285 transcript:ENSMUST00000022894 gene_biotype:protein_coding transcript_biotype:protein_coding;>ENSMUSP00000105990 pep:known chromosome:GRCm38:15:36771569:36794531		7	9	7	7	9	7	7	48.2	40.8	40.8	27.771	245	2	8	8	1	2	1								20	6.809e-108	1.5213	1.2354	37.77	20	3.7219	1.15	49.815	20	2.1786	1.018	17.324	20
689	8610;10607			ENSMUSP00000022909	ENSMUSP00000022909	2	2	2	>ENSMUSP00000022909 pep:known chromosome:GRCm38:15:39112874:39146856:1 gene:ENSMUSG00000022300 transcript:ENSMUST00000022909 gene_biotype:protein_coding transcript_biotype:protein_coding		1	2	2	2	2	2	2	5.2	5.2	5.2	51.456	445	5.5				1			1						2	0.0013006	1.7651	1.8043	13.988	2	4.671	2.097	29.2	2	2.992	1.451	1.2775	2
690	798;3986;7554;8458;9154;9840			ENSMUSP00000022925	ENSMUSP00000022925	6	6	6	>ENSMUSP00000022925 pep:known chromosome:GRCm38:15:51786558:51865481:-1 gene:ENSMUSG00000022312 transcript:ENSMUST00000022925 gene_biotype:protein_coding transcript_biotype:protein_coding		1	6	6	6	6	6	6	26.1	26.1	26.1	39.832	352	3.71	1	1	1	3				1					7	3.5006e-82	0.98175	0.80887	18.437	7	3.9733	1.2633	14.071	7	3.7512	1.601	14.234	7
691	3039;5341			ENSMUSP00000022927	ENSMUSP00000022927	2	2	2	>ENSMUSP00000022927 pep:known chromosome:GRCm38:15:51962605:51991760:-1 gene:ENSMUSG00000022314 transcript:ENSMUST00000022927 gene_biotype:protein_coding transcript_biotype:protein_coding		1	2	2	2	2	2	2	2.7	2.7	2.7	72.082	635	9.5								1			1		2	0.0037167	4.2119	3.3543	6.4056	2	10.015	3.2118	30.212	2	2.4828	1.1126	23.873	2
693	4054;4220;6082;6215;7686;7901;8309;8999;12328;12754	97	393	ENSMUSP00000022960	ENSMUSP00000022960	10	10	10	>ENSMUSP00000022960 pep:known chromosome:GRCm38:15:43250040:43282736:-1 gene:ENSMUSG00000022336 transcript:ENSMUST00000022960 gene_biotype:protein_coding transcript_biotype:protein_coding		1	10	10	10	10	10	10	25.4	25.4	25.4	52.22	445	6.88	1	1	1	2	1	3		2	1	2	1	2	17	2.7758e-69	0.98229	0.77897	36.059	17	3.5376	1.2419	22.877	17	3.5068	1.6303	34.567	17
695	90;4166;11889;12494			ENSMUSP00000022980	ENSMUSP00000022980	4	4	4	>ENSMUSP00000022980 pep:known chromosome:GRCm38:15:58933810:58939489:1 gene:ENSMUSG00000022354 transcript:ENSMUST00000022980 gene_biotype:protein_coding transcript_biotype:protein_coding		1	4	4	4	4	4	4	24.6	24.6	24.6	21.984	179	8.67		1						1		2	2		6	3.3805e-14	1.0872	0.9493	14.554	6	1.8151	0.68277	6.7491	6	1.6368	0.74873	18.886	6
698	276;281;6614;8776;11827			ENSMUSP00000130195;ENSMUSP00000023039;ENSMUSP00000129966;ENSMUSP00000131502	ENSMUSP00000130195;ENSMUSP00000023039	5;5;1;1	5;5;1;1	5;5;1;1	>ENSMUSP00000130195 pep:known chromosome:GRCm38:15:81363669:81400043:-1 gene:ENSMUSG00000022403 transcript:ENSMUST00000172107 gene_biotype:protein_coding transcript_biotype:protein_coding;>ENSMUSP00000023039 pep:novel chromosome:GRCm38:15:81365450:81399594		4	5	5	5	5	5	5	15.9	15.9	15.9	41.655	371	3.11	4	2		2								1	9	1.7323e-40	1.2418	1.064	12.271	9	3.4128	1.2046	15.939	9	2.8227	1.2518	13.663	9
699	105;1061;1658;2093;4188;5133;5708;7888;9921;11772	98	316	ENSMUSP00000023043;ENSMUSP00000127593;ENSMUSP00000131998;ENSMUSP00000129601;ENSMUSP00000132423	ENSMUSP00000023043;ENSMUSP00000127593;ENSMUSP00000131998	10;9;9;3;3	10;9;9;3;3	10;9;9;3;3	>ENSMUSP00000023043 pep:novel chromosome:GRCm38:15:80948490:80970947:1 gene:ENSMUSG00000022407 transcript:ENSMUST00000023043 gene_biotype:protein_coding transcript_biotype:protein_coding;>ENSMUSP00000127593 pep:novel chromosome:GRCm38:15:80948548:80968748:		5	10	10	10	10	10	10	32	32	32	54.866	484	5.67	2		2	2		2		2				2	12	2.6862e-81	1.0015	0.88478	23.702	12	3.2407	1.0854	18.377	12	3.224	1.4802	35.156	12
700	7001;7412			ENSMUSP00000023062	ENSMUSP00000023062	2	2	2	>ENSMUSP00000023062 pep:known chromosome:GRCm38:15:79670861:79672862:1 gene:ENSMUSG00000022427 transcript:ENSMUST00000023062 gene_biotype:protein_coding transcript_biotype:protein_coding		1	2	2	2	2	2	2	16.2	16.2	16.2	15.537	142	3.5		1			1								2	2.1339e-44	0.58204	0.61072	3.8046	2	1.7506	0.80046	19.063	2	2.4286	1.1655	19.378	2
701	2236;3829;8038;8231;10075			ENSMUSP00000023071	ENSMUSP00000023071	5	5	5	>ENSMUSP00000023071 pep:known chromosome:GRCm38:15:84192233:84214303:1 gene:ENSMUSG00000022437 transcript:ENSMUST00000023071 gene_biotype:protein_coding transcript_biotype:protein_coding		1	5	5	5	5	5	5	12.2	12.2	12.2	51.863	469	7.29				1		2	2			1	1		7	7.1198e-12	0.89454	0.80184	7.0697	7	2.0924	0.70162	17.239	7	2.3052	1.0878	13.407	7
702	4991;9760			ENSMUSP00000131443;ENSMUSP00000023074	ENSMUSP00000131443;ENSMUSP00000023074	2;2	2;2	2;2	>ENSMUSP00000131443 pep:known chromosome:GRCm38:15:84326119:84342978:1 gene:ENSMUSG00000022439 transcript:ENSMUST00000163667 gene_biotype:protein_coding transcript_biotype:protein_coding;>ENSMUSP00000023074 pep:known chromosome:GRCm38:15:84324720:84342942:		2	2	2	2	2	2	2	6.8	6.8	6.8	43.359	384	7		1										1	2	0.0092625	3.2136	2.6435	3.7581	2	6.7848	2.282	1.7886	2	2.1113	1.0376	1.6426	2
703	2465;12125			ENSMUSP00000023085	ENSMUSP00000023085	2	2	2	>ENSMUSP00000023085 pep:known chromosome:GRCm38:15:82350139:82354291:-1 gene:ENSMUSG00000022450 transcript:ENSMUST00000023085 gene_biotype:protein_coding transcript_biotype:protein_coding		1	2	2	2	2	2	2	14.5	14.5	14.5	15.283	131	7					1			2					3	0.00099353	2.1406	1.5686	142.93	3	4.6255	1.6369	32.68	3	1.9174	0.85235	13.134	3
704	9628;9962;12598			ENSMUSP00000023087	ENSMUSP00000023087	3	2	2	>ENSMUSP00000023087 pep:known chromosome:GRCm38:15:94577951:94589879:-1 gene:ENSMUSG00000022451 transcript:ENSMUST00000023087 gene_biotype:protein_coding transcript_biotype:protein_coding		1	3	2	2	3	2	2	8.3	6.3	6.3	40.079	350	1.5	1	1											2	9.3895e-14	1.1394	1.1143	6.6398	2	2.7209	1.1684	7.8768	2	2.3942	1.2429	18.42	2
707	357;1253;1407;1455;1906;3318;5330;5664;6867;6989;7189;7920;8501;8838;9996;11217;11241;11270;11474;12460			ENSMUSP00000023116	ENSMUSP00000023116	20	20	20	>ENSMUSP00000023116 pep:known chromosome:GRCm38:15:81872309:81915133:1 gene:ENSMUSG00000022477 transcript:ENSMUST00000023116 gene_biotype:protein_coding transcript_biotype:protein_coding		1	20	20	20	20	20	20	33.1	33.1	33.1	85.462	780	5.12	8	1	2	6	4	2	4			1	1	4	33	4.713e-156	1.0433	0.89276	21.488	33	2.0568	0.78545	35.73	33	1.9879	0.90931	36.503	33
708	1257;4100;10365			ENSMUSP00000023117	ENSMUSP00000023117	3	3	3	>ENSMUSP00000023117 pep:known chromosome:GRCm38:15:81865319:81871911:-1 gene:ENSMUSG00000061360 transcript:ENSMUST00000023117 gene_biotype:protein_coding transcript_biotype:protein_coding		1	3	3	3	3	3	3	28.2	28.2	28.2	12.405	110	6	1					1	1			1			4	0.0013939	1.1945	1.2584	13.509	4	2.398	1.1459	50.199	4	2.0081	0.94463	26.215	4
709	5123;11609			ENSMUSP00000023146	ENSMUSP00000023146	2	2	2	>ENSMUSP00000023146 pep:known chromosome:GRCm38:16:10411948:10424428:1 gene:ENSMUSG00000022503 transcript:ENSMUST00000023146 gene_biotype:protein_coding transcript_biotype:protein_coding		1	2	2	2	2	2	2	11.6	11.6	11.6	34.085	320	9.5							1					1	2	5.5281e-05	1.3597	1.2201	41.737	2	4.5607	1.7225	14.998	2	2.473	1.2183	10.411	2
713	1716;3516;7077;13062			ENSMUSP00000023210	ENSMUSP00000023210	4	4	4	>ENSMUSP00000023210 pep:known chromosome:GRCm38:15:76343523:76345934:1 gene:ENSMUSG00000022551 transcript:ENSMUST00000023210 gene_biotype:protein_coding transcript_biotype:protein_coding		1	4	4	4	4	4	4	15.7	15.7	15.7	35.327	325	6			1	2	3	1		2	2				11	2.8758e-08	0.66851	0.70005	30.619	11	1.6239	0.72703	13.316	11	2.0878	0.92823	47.64	11
714	7168;9416;12398			ENSMUSP00000023217	ENSMUSP00000023217	3	3	3	>ENSMUSP00000023217 pep:known chromosome:GRCm38:15:76452996:76477269:-1 gene:ENSMUSG00000022557 transcript:ENSMUST00000023217 gene_biotype:protein_coding transcript_biotype:protein_coding		1	3	3	3	3	3	3	6	6	6	82.545	732	3.33		1		2									3	6.2732e-18	1.3078	1.327	11.93	3	4.1921	1.9557	20.395	3	2.8284	1.4669	12.778	3
715	6092;8547;12800			ENSMUSP00000023231	ENSMUSP00000023231	3	3	3	>ENSMUSP00000023231 pep:known chromosome:GRCm38:15:75924684:75929730:-1 gene:ENSMUSG00000022570 transcript:ENSMUST00000023231 gene_biotype:protein_coding transcript_biotype:protein_coding		1	3	3	3	3	3	3	10	10	10	35.877	321	7.33				1		1						1	3	9.2961e-08	1.0796	1.0787	33.05	3	2.2717	1.0222	29.784	3	2.0646	1.0189	9.8931	3
716	342;7672;8908;11421	99	1	ENSMUSP00000023269;ENSMUSP00000114135;ENSMUSP00000130323	ENSMUSP00000023269;ENSMUSP00000114135	4;4;1	4;4;1	4;4;1	>ENSMUSP00000023269 pep:known chromosome:GRCm38:16:55966275:55971435:1 gene:ENSMUSG00000022601 transcript:ENSMUST00000023269 gene_biotype:protein_coding transcript_biotype:protein_coding;>ENSMUSP00000114135 pep:putative chromosome:GRCm38:16:55966343:559807		3	4	4	4	4	4	4	26.8	26.8	26.8	17.779	157	9.45				1	1	1				1	5	2	11	2.1405e-27	1.2799	0.9832	22.738	10	3.7059	1.1706	17.636	10	3.416	1.5886	16.358	10
719	1756;2076;3376;3718;4457;5702;5861;7078;7321;10014;10194;10482;10527;10995;11004;11026;11881			ENSMUSP00000023353	ENSMUSP00000023353	17	17	17	>ENSMUSP00000023353 pep:known chromosome:GRCm38:16:15623897:15637400:-1 gene:ENSMUSG00000022673 transcript:ENSMUST00000023353 gene_biotype:protein_coding transcript_biotype:protein_coding		1	17	17	17	17	17	17	28.2	28.2	28.2	96.735	862	7	1	1	2	4	4	3	1	2	5	1	3	3	30	4.8472e-168	1.208	1.2084	17.994	29	2.2701	0.95564	24.553	30	1.8176	0.82641	22.751	30
722	4707;12985			ENSMUSP00000023407;ENSMUSP00000125297;ENSMUSP00000112899;ENSMUSP00000112950	ENSMUSP00000023407;ENSMUSP00000125297;ENSMUSP00000112899;ENSMUSP00000112950	2;2;2;1	2;2;2;1	2;2;2;1	>ENSMUSP00000023407 pep:known chromosome:GRCm38:16:59471775:59492461:1 gene:ENSMUSG00000022724 transcript:ENSMUST00000023407 gene_biotype:protein_coding transcript_biotype:protein_coding;>ENSMUSP00000125297 pep:known chromosome:GRCm38:16:59472068:59492291:		4	2	2	2	2	2	2	7.1	7.1	7.1	53.516	465	9.5								1			1		2	0.00014015	1.9949	1.5334	2.4093	2	6.2183	2.0831	2.9247	2	3.1171	1.418	12.372	2
723	840;3126;5522;5830			ENSMUSP00000023432	ENSMUSP00000023432	4	4	4	>ENSMUSP00000023432 pep:known chromosome:GRCm38:16:57156671:57167332:-1 gene:ENSMUSG00000022751 transcript:ENSMUST00000023432 gene_biotype:protein_coding transcript_biotype:protein_coding		1	4	4	4	4	4	4	25.4	25.4	25.4	30.501	276	8.75							1	2				1	4	1.1237e-20	1.273	1.1025	19.525	4	2.8609	0.96776	7.5995	4	1.7715	0.82647	11.732	4
724	4542;10182			ENSMUSP00000023449	ENSMUSP00000023449	2	2	2	>ENSMUSP00000023449 pep:known chromosome:GRCm38:16:17406003:17430826:1 gene:ENSMUSG00000022765 transcript:ENSMUST00000023449 gene_biotype:protein_coding transcript_biotype:protein_coding		1	2	2	2	2	2	2	10.4	10.4	10.4	29.572	260	6.5		1									1		2	2.6164e-06	3.1348	2.5346	13.589	2	8.6529	2.7776	1.8762	2	2.534	1.1866	33.736	2
725	588;2807;3657			ENSMUSP00000023453	ENSMUSP00000023453	3	3	3	>ENSMUSP00000023453 pep:known chromosome:GRCm38:16:17130138:17132383:-1 gene:ENSMUSG00000022769 transcript:ENSMUST00000023453 gene_biotype:protein_coding transcript_biotype:protein_coding		1	3	3	3	3	3	3	27.1	27.1	27.1	23.648	221	5.67	1						1		1				3	1.9073e-23	0.83921	0.72295	13.961	3	2.7502	1.1406	6.9811	3	2.9018	1.3552	20.327	3
726	403;652;1544;2021;2834;3674;5182;6483;8631;10929;11194			ENSMUSP00000023462;ENSMUSP00000065983;ENSMUSP00000111396;ENSMUSP00000115125	ENSMUSP00000023462;ENSMUSP00000065983;ENSMUSP00000111396	11;11;11;4	11;11;11;4	9;9;9;4	>ENSMUSP00000023462 pep:known chromosome:GRCm38:16:16983382:17044749:1 gene:ENSMUSG00000063358 transcript:ENSMUST00000023462 gene_biotype:protein_coding transcript_biotype:protein_coding;>ENSMUSP00000065983 pep:known chromosome:GRCm38:16:16983382:17047453:		4	11	11	9	11	11	9	34.6	34.6	28.8	41.275	358	5.46	2	2			2	1	2	3			1		13	9.6027e-39	2.7249	2.3494	105.05	12	5.8055	2.0467	98.483	12	2.2891	1.047	11.581	12
727	47;11190			ENSMUSP00000023465;ENSMUSP00000112913;ENSMUSP00000115214	ENSMUSP00000023465;ENSMUSP00000112913;ENSMUSP00000115214	2;2;1	2;2;1	2;2;1	>ENSMUSP00000023465 pep:known chromosome:GRCm38:16:16870781:16892990:1 gene:ENSMUSG00000022779 transcript:ENSMUST00000023465 gene_biotype:protein_coding transcript_biotype:protein_coding;>ENSMUSP00000112913 pep:known chromosome:GRCm38:16:16870757:16892985:		3	2	2	2	2	2	2	3.9	3.9	3.9	96.948	862	9									4				4	8.691e-06	2.1249	2.196	21.602	4	3.6394	1.439	26.002	4	1.7579	0.85723	24.945	4
728	575;1839;2023;4812;5437;5638			ENSMUSP00000023467;ENSMUSP00000033640;ENSMUSP00000108484;ENSMUSP00000033040;ENSMUSP00000108485;ENSMUSP00000108486;ENSMUSP00000108489;ENSMUSP00000126562;ENSMUSP00000119090;ENSMUSP00000118549;ENSMUSP00000118716	ENSMUSP00000023467	6;1;1;1;1;1;1;1;1;1;1	6;1;1;1;1;1;1;1;1;1;1	6;1;1;1;1;1;1;1;1;1;1	>ENSMUSP00000023467 pep:known chromosome:GRCm38:16:32016290:32079342:-1 gene:ENSMUSG00000022781 transcript:ENSMUST00000023467 gene_biotype:protein_coding transcript_biotype:protein_coding		11	6	6	6	6	6	6	13	13	13	57.93	524	5.5	1	1			1	1	1					1	6	2.9269e-24	1.6186	1.2972	29.62	6	4.5935	1.5635	19.237	6	2.5537	1.2261	3.4546	6
729	1696;3305;3833;4518;4808;6299;10261;11429			ENSMUSP00000111415;ENSMUSP00000093945;ENSMUSP00000023477	ENSMUSP00000111415;ENSMUSP00000093945;ENSMUSP00000023477	8;8;8	8;8;8	8;8;8	>ENSMUSP00000111415 pep:known chromosome:GRCm38:16:16312235:16359030:-1 gene:ENSMUSG00000022789 transcript:ENSMUST00000115749 gene_biotype:protein_coding transcript_biotype:protein_coding;>ENSMUSP00000093945 pep:known chromosome:GRCm38:16:16312235:16359030		3	8	8	8	8	8	8	14.5	14.5	14.5	80.211	716	7.2	1			1	1			3	3		1		10	3.2347e-38	1.0497	1.0544	21.976	10	2.389	1.0314	28.411	10	2.1575	1.0078	23.066	10
730	3879;4112;4942;6869;7487;9003;9371;11242;11373			ENSMUSP00000023486;ENSMUSP00000113028	ENSMUSP00000023486;ENSMUSP00000113028	9;7	9;7	9;7	>ENSMUSP00000023486 pep:known chromosome:GRCm38:16:32608920:32632794:1 gene:ENSMUSG00000022797 transcript:ENSMUST00000023486 gene_biotype:protein_coding transcript_biotype:protein_coding;>ENSMUSP00000113028 pep:putative chromosome:GRCm38:16:32608983:326237		2	9	9	9	9	9	9	15.5	15.5	15.5	85.73	763	6.6	1	1			3			2	1		1	1	10	2.2853e-99	1.2895	1.1618	56.191	10	6.2755	2.2764	60.108	10	4.695	2.1615	12.692	10
734	11;66;2044;2538;3527;4495;6031;6297;9578;13102			ENSMUSP00000023510;ENSMUSP00000119423	ENSMUSP00000023510	10;2	10;2	10;2	>ENSMUSP00000023510 pep:known chromosome:GRCm38:16:33954782:33967038:-1 gene:ENSMUSG00000022814 transcript:ENSMUST00000023510 gene_biotype:protein_coding transcript_biotype:protein_coding		2	10	10	10	10	10	10	28.3	28.3	28.3	52.292	481	7	2			2		2	1	2	5	1		1	16	1.126e-127	1.2062	1.0733	15.032	16	2.8163	1.0473	13.001	16	2.353	1.0615	61.939	16
735	9351;12006			ENSMUSP00000023514	ENSMUSP00000023514	2	2	2	>ENSMUSP00000023514 pep:known chromosome:GRCm38:16:37647170:37654453:-1 gene:ENSMUSG00000022820 transcript:ENSMUST00000023514 gene_biotype:protein_coding transcript_biotype:protein_coding		1	2	2	2	2	2	2	9.3	9.3	9.3	15.081	129	5.5				1			1						2	0.0040106	0.96704	0.932	11.184	2	1.4236	0.60109	0.1336	2	1.491	0.68801	4.6344	2
736	1216;6372;6859;10220;10516			ENSMUSP00000023520;ENSMUSP00000110696	ENSMUSP00000023520;ENSMUSP00000110696	5;5	5;5	5;5	>ENSMUSP00000023520 pep:known chromosome:GRCm38:16:33794367:33819934:1 gene:ENSMUSG00000022824 transcript:ENSMUST00000023520 gene_biotype:protein_coding transcript_biotype:protein_coding;>ENSMUSP00000110696 pep:known chromosome:GRCm38:16:33794037:33819927:		2	5	5	5	5	5	5	12.7	12.7	12.7	58.701	573	4.5	1	1		2	1						1		6	4.8586e-50	4.256	3.2879	66.768	6	7.1406	2.1535	55.907	6	1.9753	0.83273	11.571	6
737	362;2284;3312;9412;9413;9414;10387			ENSMUSP00000023531;ENSMUSP00000127186	ENSMUSP00000023531	7;2	7;2	7;2	>ENSMUSP00000023531 pep:known chromosome:GRCm38:16:36934983:36963212:1 gene:ENSMUSG00000022831 transcript:ENSMUST00000023531 gene_biotype:protein_coding transcript_biotype:protein_coding		2	7	7	7	7	7	7	19.8	19.8	19.8	54.24	486	5.56	1	3			1	1		1				2	9	6.0143e-65	2.3162	1.9347	43.317	9	5.4988	2.005	33.264	9	1.9528	0.89004	14.592	9
738	6363			ENSMUSP00000023538	ENSMUSP00000023538	1	1	1	>ENSMUSP00000023538 pep:known chromosome:GRCm38:16:34784921:35002420:1 gene:ENSMUSG00000022836 transcript:ENSMUST00000023538 gene_biotype:protein_coding transcript_biotype:protein_coding		1	1	1	1	1	1	1	0.4	0.4	0.4	213.61	1950	4.5				1	1								2	0.018441	1.3732	1.4089	26.014	2	2.5407	1.1055	19.559	2	1.6787	0.77602	4.4791	2
739	635;3184;12568			ENSMUSP00000124846;ENSMUSP00000023564	ENSMUSP00000124846;ENSMUSP00000023564	3;3	3;3	3;3	>ENSMUSP00000124846 pep:known chromosome:GRCm38:16:22244549:22266005:-1 gene:ENSMUSG00000022858 transcript:ENSMUST00000161286 gene_biotype:protein_coding transcript_biotype:protein_coding;>ENSMUSP00000023564 pep:novel chromosome:GRCm38:16:22246448:22255247		2	3	3	3	3	3	3	17.7	17.7	17.7	33.665	288	1.5	3		1										4	1.3152e-27	1.367	1.313	4.4641	4	2.7237	1.0958	6.6079	4	1.9678	0.91921	94.677	4
740	270;3307			ENSMUSP00000023580	ENSMUSP00000023580	2	2	2	>ENSMUSP00000023580 pep:known chromosome:GRCm38:16:77014069:77116779:1 gene:ENSMUSG00000022867 transcript:ENSMUST00000023580 gene_biotype:protein_coding transcript_biotype:protein_coding		1	2	2	2	2	2	2	2.1	2.1	2.1	121.42	1055	6.5						1	1						2	0.0007548	1.1886	1.2968	47.788	2	3.7579	1.7873	32.953	2	1.9042	0.95468	45.909	2
741	2005;2396;6545;6546;7985			ENSMUSP00000110995;ENSMUSP00000023598	ENSMUSP00000110995;ENSMUSP00000023598	5;5	5;5	5;5	>ENSMUSP00000110995 pep:putative chromosome:GRCm38:16:23113951:23127717:-1 gene:ENSMUSG00000022881 transcript:ENSMUST00000115338 gene_biotype:protein_coding transcript_biotype:protein_coding;>ENSMUSP00000023598 pep:known chromosome:GRCm38:16:23113943:23127		2	5	5	5	5	5	5	11.1	11.1	11.1	40.918	370	4.67	2	2									2		6	4.9841e-12	1.2447	1.1398	110.4	6	3.4701	1.234	121.25	6	2.541	1.2244	23.793	6
742	2406;3171			ENSMUSP00000023608;ENSMUSP00000109829;ENSMUSP00000109831	ENSMUSP00000023608;ENSMUSP00000109829;ENSMUSP00000109831	2;2;2	2;2;2	2;2;2	>ENSMUSP00000023608 pep:known chromosome:GRCm38:16:84827871:84835625:-1 gene:ENSMUSG00000022890 transcript:ENSMUST00000023608 gene_biotype:protein_coding transcript_biotype:protein_coding;>ENSMUSP00000109829 pep:known chromosome:GRCm38:16:84827871:84835503		3	2	2	2	2	2	2	22.2	22.2	22.2	12.496	108	1	2												2	5.4406e-05	1.0426	0.83154	16.633	2	2.3766	0.72302	11.492	2	2.2977	1.0434	8.9528	2
743	372;11962			ENSMUSP00000023619;ENSMUSP00000078181	ENSMUSP00000023619;ENSMUSP00000078181	2;2	2;2	2;2	>ENSMUSP00000023619 pep:known chromosome:GRCm38:16:36403946:36408363:-1 gene:ENSMUSG00000022902 transcript:ENSMUST00000023619 gene_biotype:protein_coding transcript_biotype:protein_coding;>ENSMUSP00000078181 pep:known chromosome:GRCm38:16:36156811:36161948		2	2	2	2	2	2	2	20.4	20.4	20.4	11.785	103	6.5	1											1	2	8.4901e-22	1.319	1.064	17.233	2	10.075	3.0857	5.3892	2	7.7856	3.5189	13.532	2
744	5049;7127;7419;12098			ENSMUSP00000023630;ENSMUSP00000113102	ENSMUSP00000023630;ENSMUSP00000113102	4;4	4;4	4;4	>ENSMUSP00000023630 pep:known chromosome:GRCm38:16:95979933:95990960:-1 gene:ENSMUSG00000022913 transcript:ENSMUST00000023630 gene_biotype:protein_coding transcript_biotype:protein_coding;>ENSMUSP00000113102 pep:novel chromosome:GRCm38:16:95980037:95990890		2	4	4	4	4	4	4	16.6	16.6	16.6	33.104	289	5.78				2	4	2						1	9	8.3613e-33	1.1004	1.02	39.413	9	3.4405	1.3876	34.851	9	2.6807	1.3819	16.264	9
745	350;5168;5860;11591			ENSMUSP00000023666;ENSMUSP00000113684;ENSMUSP00000113420;ENSMUSP00000121034	ENSMUSP00000023666;ENSMUSP00000113684;ENSMUSP00000113420;ENSMUSP00000121034	4;4;3;3	4;4;3;3	4;4;3;3	>ENSMUSP00000023666 pep:known chromosome:GRCm38:16:93883901:93906115:1 gene:ENSMUSG00000022945 transcript:ENSMUST00000023666 gene_biotype:protein_coding transcript_biotype:protein_coding;>ENSMUSP00000113684 pep:known chromosome:GRCm38:16:93883924:93906077:		4	4	4	4	4	4	4	7.2	7.2	7.2	63.131	572	7					1	1		1	1				4	8.6424e-13	2.0451	2.1868	62.087	4	4.7818	2.1248	57.794	4	2.2278	1.1223	11.534	4
746	807;10373			ENSMUSP00000023673;ENSMUSP00000131079;ENSMUSP00000109589	ENSMUSP00000023673;ENSMUSP00000131079;ENSMUSP00000109589	2;2;1	2;2;1	2;2;1	>ENSMUSP00000023673 pep:known chromosome:GRCm38:16:92601467:92826066:-1 gene:ENSMUSG00000022952 transcript:ENSMUST00000023673 gene_biotype:protein_coding transcript_biotype:protein_coding;>ENSMUSP00000131079 pep:known chromosome:GRCm38:16:92601467:92697328		3	2	2	2	2	2	2	8	8	8	50.212	465	7.5							1	1					2	3.0967e-09	2.9392	2.9795	2.4152	2	2.8284	1.2416	9.2957	2	0.97005	0.47272	1.0788	2
747	1972;2881;7364;9525;10369;12014;12438			ENSMUSP00000023677;ENSMUSP00000125172;ENSMUSP00000118216	ENSMUSP00000023677	7;3;2	7;3;2	7;3;2	>ENSMUSP00000023677 pep:known chromosome:GRCm38:16:91925214:91931687:-1 gene:ENSMUSG00000022956 transcript:ENSMUST00000023677 gene_biotype:protein_coding transcript_biotype:protein_coding		3	7	7	7	7	7	7	36.2	36.2	36.2	23.363	213	8.44			1	1	1	1					2	3	9	6.3903e-62	0.94282	0.80866	24.599	9	1.7279	0.71336	22.884	9	2.169	0.98034	7.954	9
748	85;133;930;978;1083;1084;1640;1641;2493;2544;3786;3978;5376;6927;7703;8230;9150;10433;11792			ENSMUSP00000023684;ENSMUSP00000114034;ENSMUSP00000119272	ENSMUSP00000023684;ENSMUSP00000114034	19;10;7	19;10;7	19;10;7	>ENSMUSP00000023684 pep:known chromosome:GRCm38:16:91621186:91646952:-1 gene:ENSMUSG00000022962 transcript:ENSMUST00000023684 gene_biotype:protein_coding transcript_biotype:protein_coding;>ENSMUSP00000114034 pep:known chromosome:GRCm38:16:91633405:91646935		3	19	19	19	19	19	19	25.4	25.4	25.4	107.5	1010	5.88	5	3	1	4		1	1	1	1		3	4	24	2.2085e-275	0.82902	0.76319	21.799	24	3.4794	1.3406	16.891	24	3.9392	1.8611	15.136	24
749	928;3138;4056;4382;4383;11590			ENSMUSP00000023707	ENSMUSP00000023707	6	6	6	>ENSMUSP00000023707 pep:known chromosome:GRCm38:16:90220742:90226322:1 gene:ENSMUSG00000022982 transcript:ENSMUST00000023707 gene_biotype:protein_coding transcript_biotype:protein_coding		1	6	6	6	6	6	6	42.2	42.2	42.2	15.942	154	6.5		3	1	2	2		1	5	4	2			20	1.9638e-72	1.3349	1.0862	20.155	20	2.6429	0.9052	19.19	20	1.8529	0.87037	8.2486	20
751	2859			ENSMUSP00000023749;ENSMUSP00000124651;ENSMUSP00000125117;ENSMUSP00000125318;ENSMUSP00000125563;ENSMUSP00000124805;ENSMUSP00000125091;ENSMUSP00000125437	ENSMUSP00000023749;ENSMUSP00000124651;ENSMUSP00000125117;ENSMUSP00000125318;ENSMUSP00000125563;ENSMUSP00000124805;ENSMUSP00000125091;ENSMUSP00000125437	1;1;1;1;1;1;1;1	1;1;1;1;1;1;1;1	1;1;1;1;1;1;1;1	>ENSMUSP00000023749 pep:known chromosome:GRCm38:15:99392882:99410049:1 gene:ENSMUSG00000023010 transcript:ENSMUST00000023749 gene_biotype:protein_coding transcript_biotype:protein_coding;>ENSMUSP00000124651 pep:known chromosome:GRCm38:15:99392986:99408536:		8	1	1	1	1	1	1	5.5	5.5	5.5	26.477	237	12												2	2	0.1077	2.656	2.4461	3.9793	2	4.8166	1.9014	5.9062	2	1.7695	0.93222	2.3291	2
754	1899;6803;7163;10303;11202;11280			ENSMUSP00000023867	ENSMUSP00000023867	6	6	6	>ENSMUSP00000023867 pep:known chromosome:GRCm38:5:134582690:134598328:1 gene:ENSMUSG00000023104 transcript:ENSMUST00000023867 gene_biotype:protein_coding transcript_biotype:protein_coding		1	6	6	6	6	6	6	20.9	20.9	20.9	38.724	349	5.1				2	5	3							10	2.8239e-42	1.2802	1.2316	58	10	2.5925	1.1474	66.232	10	1.988	0.95578	14.113	10
755	7128;8829;13038			ENSMUSP00000023873;ENSMUSP00000121502	ENSMUSP00000023873	3;1	3;1	3;1	>ENSMUSP00000023873 pep:known chromosome:GRCm38:14:54507187:54517525:-1 gene:ENSMUSG00000023110 transcript:ENSMUST00000023873 gene_biotype:protein_coding transcript_biotype:protein_coding		2	3	3	3	3	3	3	5.8	5.8	5.8	72.737	637	9.33								2				1	3	3.9081e-06	0.76493	0.78346	49.952	3	2.9702	1.0359	7.2443	3	3.3232	1.6276	37.328	3
756	885;2677;12153;12158			ENSMUSP00000023882	ENSMUSP00000023882	4	4	4	>ENSMUSP00000023882 pep:known chromosome:GRCm38:7:19024377:19054617:1 gene:ENSMUSG00000023118 transcript:ENSMUST00000023882 gene_biotype:protein_coding transcript_biotype:protein_coding		1	4	4	4	4	4	4	3.6	3.6	3.6	142.62	1288	5	2				1	1						1	5	3.2623e-07	1.204	1.2772	7.4411	5	2.4587	1.1137	35.419	5	1.9715	0.90279	8.1437	5
757	6470;7035			ENSMUSP00000023918;ENSMUSP00000095150;ENSMUSP00000107518	ENSMUSP00000023918;ENSMUSP00000095150;ENSMUSP00000107518	2;2;1	2;2;1	2;2;1	>ENSMUSP00000023918 pep:known chromosome:GRCm38:1:151344498:151364445:1 gene:ENSMUSG00000023150 transcript:ENSMUST00000023918 gene_biotype:protein_coding transcript_biotype:protein_coding;>ENSMUSP00000095150 pep:known chromosome:GRCm38:1:151344498:15136444		3	2	2	2	2	2	2	4	4	4	71.58	642	7.5						1			1				2	0.00020692	1.2967	1.3336	12.939	2	5.3391	2.2062	34.051	2	4.9658	2.3228	1.6062	2
761	256;969;4213;4309;5021;11096;12598			ENSMUSP00000024047	ENSMUSP00000024047	7	7	6	>ENSMUSP00000024047 pep:known chromosome:GRCm38:9:106203108:106215387:1 gene:ENSMUSG00000023277 transcript:ENSMUST00000024047 gene_biotype:protein_coding transcript_biotype:protein_coding		1	7	7	6	7	7	6	26.1	26.1	24.1	39.47	349	5.73	2	1		2		3					3		11	1.2106e-107	1.8425	1.5715	18.77	11	3.8411	1.2542	15.505	11	1.8999	0.83487	8.8741	11
762	4878;5043			ENSMUSP00000024078;ENSMUSP00000108010;ENSMUSP00000118920	ENSMUSP00000024078;ENSMUSP00000108010;ENSMUSP00000118920	2;2;1	2;2;1	2;2;1	>ENSMUSP00000024078 pep:known chromosome:GRCm38:19:37207543:37222139:1 gene:ENSMUSG00000023307 transcript:ENSMUST00000024078 gene_biotype:protein_coding transcript_biotype:protein_coding;>ENSMUSP00000108010 pep:putative chromosome:GRCm38:19:37207568:372210		3	2	2	2	2	2	2	11.9	11.9	11.9	31.231	278	8				1								1	2	1.4154e-07	1.2944	1.2531	7.648	2	2.3114	0.96479	17.164	2	1.6299	0.81088	8.1147	2
764	70;10800;12573			ENSMUSP00000024575	ENSMUSP00000024575	3	1	1	>ENSMUSP00000024575 pep:known chromosome:GRCm38:17:7170115:7303313:1 gene:ENSMUSG00000023809 transcript:ENSMUST00000024575 gene_biotype:protein_coding transcript_biotype:protein_coding		1	3	1	1	3	1	1	6.4	1.8	1.8	83.156	733	9								2	2	2			6	1.2256e-10	0.89033	0.88528	10.397	6	2.1534	0.96796	8.5979	6	2.3362	1.031	11.852	6
768	4955;6235;9167			ENSMUSP00000024727	ENSMUSP00000024727	3	3	3	>ENSMUSP00000024727 pep:known chromosome:GRCm38:17:45391892:45433707:-1 gene:ENSMUSG00000023932 transcript:ENSMUST00000024727 gene_biotype:protein_coding transcript_biotype:protein_coding		1	3	3	3	3	3	3	5.5	5.5	5.5	92.188	802	8.33	1											2	3	4.9659e-11	1.8148	1.6052	18.795	2	4.8659	1.5353	14.955	3	2.0968	0.94752	13.179	3
769	35;484;656;657;1135;1136;1620;1983;2025;2027;2158;3011;4032;4162;4245;4339;4528;5135;5136;5411;5463;5498;5506;5673;6793;7084;7374;9207;9295;9345;9710;9859;10768;10769;11570;12487;12488;12611;12623	100;101;102;103	93;363;602;617	ENSMUSP00000024739;ENSMUSP00000127338;ENSMUSP00000126239;ENSMUSP00000131601;ENSMUSP00000119678	ENSMUSP00000024739	39;9;9;7;5	39;9;9;7;5	27;6;8;2;0	>ENSMUSP00000024739 pep:known chromosome:GRCm38:17:45567775:45573271:-1 gene:ENSMUSG00000023944 transcript:ENSMUST00000024739 gene_biotype:protein_coding transcript_biotype:protein_coding		5	39	39	27	39	39	27	47.1	47.1	35.2	83.28	724	4.5	15	20	19	12	16	14	10	3	5	4	2	2	122	0	1.0205	0.84899	42.48	122	4.9248	1.6592	34.73	122	4.7458	2.1386	28.155	122
770	1181;10255			ENSMUSP00000024757;ENSMUSP00000114429	ENSMUSP00000024757;ENSMUSP00000114429	2;2	2;2	2;2	>ENSMUSP00000024757 pep:known chromosome:GRCm38:17:44096308:44105809:-1 gene:ENSMUSG00000023961 transcript:ENSMUST00000024757 gene_biotype:protein_coding transcript_biotype:protein_coding;>ENSMUSP00000114429 pep:known chromosome:GRCm38:17:44096316:44105764		2	2	2	2	2	2	2	4.8	4.8	4.8	51.611	456	9							1				1		2	3.7596e-05	1.7876	1.4391	9.6394	2	2.7299	0.87065	11.562	2	1.5215	0.71823	1.7205	2
772	1797;3033;3374;3933;7008			ENSMUSP00000024783	ENSMUSP00000024783	5	5	5	>ENSMUSP00000024783 pep:known chromosome:GRCm38:17:47599331:47611492:-1 gene:ENSMUSG00000023988 transcript:ENSMUST00000024783 gene_biotype:protein_coding transcript_biotype:protein_coding		1	5	5	5	5	5	5	13.5	13.5	13.5	49.783	436	6.6	1					1	1	1			1		5	2.0075e-22	0.91404	0.99811	16.381	5	3.8233	1.6163	22.06	5	4.2974	1.9285	23.419	5
773	7982;8801			ENSMUSP00000024802	ENSMUSP00000024802	2	2	2	>ENSMUSP00000024802 pep:known chromosome:GRCm38:17:29250803:29264158:-1 gene:ENSMUSG00000024007 transcript:ENSMUST00000024802 gene_biotype:protein_coding transcript_biotype:protein_coding		1	2	2	2	2	2	2	10.8	10.8	10.8	18.237	166	2.5	1			1									2	0.37214	0.95514	0.87787	8.139	2	2.492	0.93866	1.4693	2	2.0074	0.93556	16.27	2
775	1345;2429;2869;3219;3220;9232			ENSMUSP00000024823;ENSMUSP00000126586	ENSMUSP00000024823;ENSMUSP00000126586	6;6	6;6	6;6	>ENSMUSP00000024823 pep:known chromosome:GRCm38:17:30592866:30612659:-1 gene:ENSMUSG00000024026 transcript:ENSMUST00000024823 gene_biotype:protein_coding transcript_biotype:protein_coding;>ENSMUSP00000126586 pep:known chromosome:GRCm38:17:30592866:30612659		2	6	6	6	6	6	6	27.7	27.7	27.7	20.809	184	6.2	1	1	1	1	1			2	1	1		1	10	4.3145e-21	1.4341	1.2013	19.452	10	3.3837	1.1122	11.596	10	2.2322	0.93635	15.981	10
777	896;1776;2048;3582			ENSMUSP00000024846;ENSMUSP00000042364;ENSMUSP00000116398;ENSMUSP00000123412;ENSMUSP00000085913;ENSMUSP00000114712;ENSMUSP00000119491	ENSMUSP00000024846;ENSMUSP00000042364;ENSMUSP00000116398;ENSMUSP00000123412;ENSMUSP00000085913;ENSMUSP00000114712;ENSMUSP00000119491	4;4;4;4;3;2;2	4;4;4;4;3;2;2	4;4;4;4;3;2;2	>ENSMUSP00000024846 pep:known chromosome:GRCm38:17:70994294:70998012:-1 gene:ENSMUSG00000024048 transcript:ENSMUST00000024846 gene_biotype:protein_coding transcript_biotype:protein_coding;>ENSMUSP00000042364 pep:known chromosome:GRCm38:17:70973920:70990787		7	4	4	4	4	4	4	27.3	27.3	27.3	19.895	172	2.5	4				1	1							6	2.7151e-105	1.5269	1.5337	11.463	6	2.3499	0.98369	15.052	6	1.6076	0.72718	10.424	6
780	842;8595;10740			ENSMUSP00000138333;ENSMUSP00000136329;ENSMUSP00000138732;ENSMUSP00000138693;ENSMUSP00000024879;ENSMUSP00000138270	ENSMUSP00000138333;ENSMUSP00000136329;ENSMUSP00000138732;ENSMUSP00000138693;ENSMUSP00000024879;ENSMUSP00000138270	3;3;3;3;3;3	3;3;3;3;3;3	3;3;3;3;3;3	>ENSMUSP00000138333 pep:novel chromosome:GRCm38:17:74528468:74702383:1 gene:ENSMUSG00000024073 transcript:ENSMUST00000182597 gene_biotype:protein_coding transcript_biotype:protein_coding;>ENSMUSP00000136329 pep:known chromosome:GRCm38:17:74528295:74703356:		6	3	3	3	3	3	3	0.9	0.9	0.9	532.16	4882	8.33				1						1	1		3	0.00021609	2.1116	1.7154	24.239	3	5.4059	1.9918	16.204	3	2.9527	1.3972	6.6733	3
782	792;6424;7081;13085			ENSMUSP00000024885	ENSMUSP00000024885	4	4	4	>ENSMUSP00000024885 pep:known chromosome:GRCm38:17:78919006:78937070:-1 gene:ENSMUSG00000024081 transcript:ENSMUST00000024885 gene_biotype:protein_coding transcript_biotype:protein_coding		1	4	4	4	4	4	4	4.4	4.4	4.4	120.37	1052	8.4								3	2				5	9.2432e-07	1.9356	1.6844	30.642	5	6.6781	2.1181	18.873	5	3.3229	1.5001	16.138	5
783	2750;3996;8772;11225			ENSMUSP00000024897	ENSMUSP00000024897	4	4	4	>ENSMUSP00000024897 pep:known chromosome:GRCm38:17:65580056:65613555:-1 gene:ENSMUSG00000024091 transcript:ENSMUST00000024897 gene_biotype:protein_coding transcript_biotype:protein_coding		1	4	4	4	4	4	4	27.7	27.7	27.7	27.855	249	4.2	1	2		1								1	5	2.9906e-05	1.4922	1.3099	28.291	5	3.9223	1.1903	20.721	5	2.5249	1.129	14.176	5
784	515;9792;11499			ENSMUSP00000024946	ENSMUSP00000024946	3	3	3	>ENSMUSP00000024946 pep:known chromosome:GRCm38:17:24426683:24439316:1 gene:ENSMUSG00000024132 transcript:ENSMUST00000024946 gene_biotype:protein_coding transcript_biotype:protein_coding		1	3	3	3	3	3	3	13.5	13.5	13.5	32.25	289	5.6	1					1	3						5	1.5167e-12	0.86753	0.74722	25.812	4	1.6884	0.59133	41.574	4	1.9055	0.93415	8.3508	4
785	1553;3279;3836;4790;9200	104	729	ENSMUSP00000024967;ENSMUSP00000133650	ENSMUSP00000024967	5;2	5;2	5;2	>ENSMUSP00000024967 pep:known chromosome:GRCm38:17:87672330:87723713:1 gene:ENSMUSG00000024151 transcript:ENSMUST00000024967 gene_biotype:protein_coding transcript_biotype:protein_coding		2	5	5	5	5	5	5	5.2	5.2	5.2	104.15	935	4.33		1		2	2	1							6	6.4435e-07	1.3674	1.3316	9.477	6	2.2729	1.0264	7.8359	6	1.68	0.83115	8.5366	6
786	11104;12231			ENSMUSP00000113051;ENSMUSP00000024974;ENSMUSP00000126514;ENSMUSP00000129904	ENSMUSP00000113051;ENSMUSP00000024974;ENSMUSP00000126514;ENSMUSP00000129904	2;2;2;1	2;2;2;1	2;2;2;1	>ENSMUSP00000113051 pep:known chromosome:GRCm38:17:24850490:24864450:1 gene:ENSMUSG00000024158 transcript:ENSMUST00000118788 gene_biotype:protein_coding transcript_biotype:protein_coding;>ENSMUSP00000024974 pep:known chromosome:GRCm38:17:24850667:24864450:		4	2	2	2	2	2	2	9.4	9.4	9.4	34.103	309	6				1				1					2	5.0629e-06	1.3711	1.2622	12.611	2	2.4369	0.96787	30.866	2	1.1372	0.56759	42.649	2
787	3699;5056			ENSMUSP00000024981	ENSMUSP00000024981	2	2	2	>ENSMUSP00000024981 pep:known chromosome:GRCm38:17:24942156:24960636:-1 gene:ENSMUSG00000024165 transcript:ENSMUST00000024981 gene_biotype:protein_coding transcript_biotype:protein_coding		1	2	2	2	2	2	2	14.7	14.7	14.7	20.02	190	1.5	1	1											2	7.8241e-18	1.3919	1.4715	8.6613	2	2.9546	1.3535	12.284	2	2.0726	1.0155	8.7265	2
790	479;9624;11287;11510			ENSMUSP00000110627;ENSMUSP00000025023;ENSMUSP00000113405;ENSMUSP00000115213;ENSMUSP00000117660	ENSMUSP00000110627;ENSMUSP00000025023;ENSMUSP00000113405	4;4;4;1;1	2;2;2;1;1	2;2;2;1;1	>ENSMUSP00000110627 pep:known chromosome:GRCm38:17:26252951:26285504:1 gene:ENSMUSG00000024188 transcript:ENSMUST00000114976 gene_biotype:protein_coding transcript_biotype:protein_coding;>ENSMUSP00000025023 pep:novel chromosome:GRCm38:17:26252910:26280719:		5	4	2	2	4	2	2	14.6	7.3	7.3	43.934	371	5.5					1	1							2	1.8713e-19	1.0531	1.1248	5.6131	2	2.845	1.26	3.9527	2	2.6466	1.2044	6.049	2
791	7490;10946			ENSMUSP00000025027;ENSMUSP00000110585	ENSMUSP00000025027;ENSMUSP00000110585	2;2	2;2	2;2	>ENSMUSP00000025027 pep:known chromosome:GRCm38:17:26937973:26939468:-1 gene:ENSMUSG00000024194 transcript:ENSMUST00000025027 gene_biotype:protein_coding transcript_biotype:protein_coding;>ENSMUSP00000110585 pep:known chromosome:GRCm38:17:26937973:26939478		2	2	2	2	2	2	2	18.1	18.1	18.1	18.865	177	5.5					1	1							2	5.8051e-15	1.1209	1.026	30.811	2	2.4068	0.94995	23.307	2	1.8543	0.87979	2.6224	2
793	2861;9841;11088			ENSMUSP00000025077	ENSMUSP00000025077	3	3	3	>ENSMUSP00000025077 pep:known chromosome:GRCm38:18:4375592:4397330:1 gene:ENSMUSG00000024234 transcript:ENSMUST00000025077 gene_biotype:protein_coding transcript_biotype:protein_coding		1	3	3	3	3	3	3	9.2	9.2	9.2	65.229	585	7							3						3	1.3399e-06	1.0323	0.83069	23.164	3	1.9614	0.64697	23.07	3	2.7282	1.3289	19.885	3
795	6454;9847;11027			ENSMUSP00000025083;ENSMUSP00000130750	ENSMUSP00000025083;ENSMUSP00000130750	3;2	3;2	3;2	>ENSMUSP00000025083 pep:known chromosome:GRCm38:18:6201002:6241523:-1 gene:ENSMUSG00000006740 transcript:ENSMUST00000025083 gene_biotype:protein_coding transcript_biotype:protein_coding;>ENSMUSP00000130750 pep:known chromosome:GRCm38:18:6214569:6241470:-1		2	3	3	3	3	3	3	5.3	5.3	5.3	109.55	963	2.67	1	1			1								3	3.0262e-37	1.2326	1.0642	32.986	3	2.8771	1.0791	14.264	3	2.3034	1.218	9.4934	3
796	7439;12744			ENSMUSP00000025120	ENSMUSP00000025120	2	2	2	>ENSMUSP00000025120 pep:known chromosome:GRCm38:18:24603961:24638830:1 gene:ENSMUSG00000024271 transcript:ENSMUST00000025120 gene_biotype:protein_coding transcript_biotype:protein_coding		1	2	2	2	2	2	2	3	3	3	93.092	831	9.5								1			1		2	5.4252e-13	1.6146	1.4196	42.154	2	4.9402	1.783	48.113	2	2.8762	1.273	0.33485	2
797	9361			ENSMUSP00000025161;ENSMUSP00000134695	ENSMUSP00000025161;ENSMUSP00000134695	1;1	1;1	1;1	>ENSMUSP00000025161 pep:known chromosome:GRCm38:17:33919332:33929288:1 gene:ENSMUSG00000024308 transcript:ENSMUST00000025161 gene_biotype:protein_coding transcript_biotype:protein_coding;>ENSMUSP00000134695 pep:putative chromosome:GRCm38:17:33915899:339204		2	1	1	1	1	1	1	3.2	3.2	3.2	49.835	466	11											2		2	0.024382	2.9381	2.9503	7.0218	2	4.0816	1.8925	5.0621	2	1.5126	0.83683	10.429	2
798	2227;5970;6624;9278			ENSMUSP00000025163;ENSMUSP00000133656;ENSMUSP00000137072;ENSMUSP00000134069;ENSMUSP00000138662	ENSMUSP00000025163;ENSMUSP00000133656;ENSMUSP00000137072;ENSMUSP00000134069;ENSMUSP00000138662	4;4;4;4;4	4;4;4;4;4	4;4;4;4;4	>ENSMUSP00000025163 pep:known chromosome:GRCm38:17:33938821:33940343:-1 gene:ENSMUSG00000024309 transcript:ENSMUST00000025163 gene_biotype:protein_coding transcript_biotype:protein_coding;>ENSMUSP00000133656 pep:known chromosome:GRCm38:17:33938919:33940325		5	4	4	4	4	4	4	24.4	24.4	24.4	14.454	127	7.5	1					1					1	1	4	2.379e-59	1.5528	1.3182	17.571	4	3.4418	1.3448	45.201	4	2.393	1.0663	62.063	4
802	845;1629;2805;3557;6727			ENSMUSP00000025196;ENSMUSP00000134664	ENSMUSP00000025196;ENSMUSP00000134664	5;4	5;4	5;4	>ENSMUSP00000025196 pep:known chromosome:GRCm38:17:34197790:34201454:1 gene:ENSMUSG00000024338 transcript:ENSMUST00000025196 gene_biotype:protein_coding transcript_biotype:protein_coding;>ENSMUSP00000134664 pep:putative chromosome:GRCm38:17:34197721:342009		2	5	5	5	5	5	5	22.5	22.5	22.5	30.26	276	8.12					1	1	2	2				2	8	3.2561e-56	1.3394	1.2409	10.228	8	2.4043	0.9058	13.943	8	1.7497	0.81208	4.5833	8
803	1390;7183;9163			ENSMUSP00000025197	ENSMUSP00000025197	3	3	3	>ENSMUSP00000025197 pep:known chromosome:GRCm38:17:34203527:34216321:1 gene:ENSMUSG00000024339 transcript:ENSMUST00000025197 gene_biotype:protein_coding transcript_biotype:protein_coding		1	3	3	3	3	3	3	6.7	6.7	6.7	77.444	702	3	1		1		1								3	9.6755e-57	1.4752	1.5143	12.257	3	2.8894	1.0352	16.727	3	1.5623	0.79515	17.276	3
804	2265			ENSMUSP00000025204	ENSMUSP00000025204	1	1	1	>ENSMUSP00000025204 pep:known chromosome:GRCm38:18:36403679:36454495:-1 gene:ENSMUSG00000024346 transcript:ENSMUST00000025204 gene_biotype:protein_coding transcript_biotype:protein_coding		1	1	1	1	1	1	1	8.2	8.2	8.2	14.255	122	4				2									2	7.0044e-18	2.3739	1.8969	1.5696	2	6.5795	2.2054	12.641	2	2.7071	1.2356	3.6838	2
805	606;707;708;813;1294;2152;2171;2221;6056;6057;6625;7479;7665;7917;8762;9203;9443;11037;11573;11574;11959	105;106	172;174	ENSMUSP00000025217	ENSMUSP00000025217	21	21	21	>ENSMUSP00000025217 pep:known chromosome:GRCm38:18:34937414:34954357:-1 gene:ENSMUSG00000024359 transcript:ENSMUST00000025217 gene_biotype:protein_coding transcript_biotype:protein_coding		1	21	21	21	21	21	21	37.4	37.4	37.4	73.46	679	5.82	10	1	2	4	3	3	2	5	2		2	6	40	4.1389e-143	0.79546	0.70015	21.296	40	2.6506	0.92557	24.607	40	3.1037	1.381	13.41	40
806	2489;2574;2939;3584;7150;12450;12951			ENSMUSP00000025218	ENSMUSP00000025218	7	7	7	>ENSMUSP00000025218 pep:known chromosome:GRCm38:18:34902785:34932007:-1 gene:ENSMUSG00000024360 transcript:ENSMUST00000025218 gene_biotype:protein_coding transcript_biotype:protein_coding		1	7	7	7	7	7	7	20.8	20.8	20.8	49.03	437	5	2	1	1	1								2	7	1.4892e-30	1.1209	0.96921	21.966	7	3.7025	1.4003	12.153	7	3.0905	1.4385	10.848	7
807	1017;6305;7765;8982;10100;12676			ENSMUSP00000122420;ENSMUSP00000025228	ENSMUSP00000122420;ENSMUSP00000025228	6;6	6;6	6;6	>ENSMUSP00000122420 pep:known chromosome:GRCm38:18:34631683:34651735:-1 gene:ENSMUSG00000024370 transcript:ENSMUST00000133181 gene_biotype:protein_coding transcript_biotype:protein_coding;>ENSMUSP00000025228 pep:putative chromosome:GRCm38:18:34630951:34651		2	6	6	6	6	6	6	12.4	12.4	12.4	68.564	597	8.83		1				1					3	1	6	8.2881e-32	1.3879	1.2172	15.767	6	3.516	1.2653	7.1676	6	2.1496	1.0261	12.623	6
811	1463;2182;6429;6619;7038;10837			ENSMUSP00000025250;ENSMUSP00000129324;ENSMUSP00000134628;ENSMUSP00000134425;ENSMUSP00000134175;ENSMUSP00000133822;ENSMUSP00000134717;ENSMUSP00000134279	ENSMUSP00000025250;ENSMUSP00000129324;ENSMUSP00000134628;ENSMUSP00000134425;ENSMUSP00000134175;ENSMUSP00000133822	6;6;6;6;6;3;1;1	6;6;6;6;6;3;1;1	6;6;6;6;6;3;1;1	>ENSMUSP00000025250 pep:known chromosome:GRCm38:17:35135178:35147322:1 gene:ENSMUSG00000024392 transcript:ENSMUST00000025250 gene_biotype:protein_coding transcript_biotype:protein_coding;>ENSMUSP00000129324 pep:known chromosome:GRCm38:17:35135178:35147305:		8	6	6	6	6	6	6	8	8	8	121.04	1154	3.67	1		1	2	2								6	8.4105e-42	1.2301	1.267	31.219	6	3.678	1.6375	22.877	6	2.4682	1.1846	48.276	6
813	10696;10984;12787			ENSMUSP00000025292;ENSMUSP00000133888	ENSMUSP00000025292;ENSMUSP00000133888	3;2	2;1	2;1	>ENSMUSP00000025292 pep:known chromosome:GRCm38:17:35879819:35892670:1 gene:ENSMUSG00000024422 transcript:ENSMUST00000025292 gene_biotype:protein_coding transcript_biotype:protein_coding;>ENSMUSP00000133888 pep:known chromosome:GRCm38:17:35879825:35892625:		2	3	2	2	3	2	2	3.1	2.2	2.2	119.07	1044	10							1				1	1	3	7.2855e-05	1.8033	1.5195	20.568	3	3.5278	1.2043	9.1058	3	1.5783	0.79944	15.365	3
814	157;2104;2814;4202;5681;5682;6230;6374;7733;7890;8316;9395;9577;10327;11446	107;108	1098;1099	ENSMUSP00000025337;ENSMUSP00000078942;ENSMUSP00000111297;ENSMUSP00000111292;ENSMUSP00000111294	ENSMUSP00000025337;ENSMUSP00000078942;ENSMUSP00000111297;ENSMUSP00000111292;ENSMUSP00000111294	15;15;15;15;15	15;15;15;15;15	15;15;15;15;15	>ENSMUSP00000025337 pep:novel chromosome:GRCm38:18:37843603:37935381:-1 gene:ENSMUSG00000024456 transcript:ENSMUST00000025337 gene_biotype:protein_coding transcript_biotype:protein_coding;>ENSMUSP00000078942 pep:known chromosome:GRCm38:18:37844824:37935411		5	15	15	15	15	15	15	14	14	14	140.4	1264	6.09	2	2	3	1	3	1	3	2	1	2	2	1	23	1.3813e-100	1.4859	1.5185	31.245	23	2.7742	1.2047	34.275	23	1.925	0.85284	19.262	23
816	351;3632;4863;6104;6462;9082;10673;12720			ENSMUSP00000025375;ENSMUSP00000134458	ENSMUSP00000025375;ENSMUSP00000134458	8;6	8;6	8;6	>ENSMUSP00000025375 pep:known chromosome:GRCm38:18:42511510:42575551:1 gene:ENSMUSG00000024498 transcript:ENSMUST00000025375 gene_biotype:protein_coding transcript_biotype:protein_coding;>ENSMUSP00000134458 pep:known chromosome:GRCm38:18:42511523:42574844:		2	8	8	8	8	8	8	8.4	8.4	8.4	123.79	1100	5		3		1		2	1				1		8	1.2157e-11	1.1453	0.95566	21.209	8	3.0138	0.98992	24.952	8	2.162	1.0881	19.65	8
817	454;1019;4394;8346			ENSMUSP00000025385	ENSMUSP00000025385	4	4	4	>ENSMUSP00000025385 pep:known chromosome:GRCm38:18:50128201:50196269:1 gene:ENSMUSG00000024507 transcript:ENSMUST00000025385 gene_biotype:protein_coding transcript_biotype:protein_coding		1	4	4	4	4	4	4	7.2	7.2	7.2	79.481	735	6.2			2			1		1			1		5	6.1428e-24	1.1182	1.1186	52.498	5	2.0688	1.0217	58.81	5	2.0856	0.98779	2.3213	5
818	163;1458			ENSMUSP00000025394	ENSMUSP00000025394	2	2	2	>ENSMUSP00000025394 pep:known chromosome:GRCm38:18:65800549:65817665:1 gene:ENSMUSG00000024516 transcript:ENSMUST00000025394 gene_biotype:protein_coding transcript_biotype:protein_coding		1	2	2	2	2	2	2	9.9	9.9	9.9	21.66	192	7						1		1					2	0.0024245	0.71913	0.68798	42.573	2	1.8135	0.69328	39.609	2	2.5409	1.2158	8.0709	2
819	563;2577			ENSMUSP00000025403	ENSMUSP00000025403	2	2	2	>ENSMUSP00000025403 pep:known chromosome:GRCm38:18:67289253:67319146:1 gene:ENSMUSG00000024525 transcript:ENSMUST00000025403 gene_biotype:protein_coding transcript_biotype:protein_coding		1	2	2	2	2	2	2	7.6	7.6	7.6	31.716	290	3.5	1					1							2	3.9206e-06	1.4988	1.1957	9.2054	2	3.397	1.1206	7.7725	2	1.9524	0.93132	5.1318	2
821	1958;7390;9833			ENSMUSP00000025418	ENSMUSP00000025418	3	3	3	>ENSMUSP00000025418 pep:known chromosome:GRCm38:18:67641599:67654162:1 gene:ENSMUSG00000024537 transcript:ENSMUST00000025418 gene_biotype:protein_coding transcript_biotype:protein_coding		1	3	3	3	3	3	3	9.5	9.5	9.5	29.524	264	6.33		1			1							1	3	0.00010711	1.0102	0.7926	28.235	3	3.1367	0.98524	8.9076	3	2.3733	1.2385	29.289	3
822	2184;2897;7603;12369			ENSMUSP00000112675;ENSMUSP00000025420;ENSMUSP00000113182	ENSMUSP00000112675;ENSMUSP00000025420;ENSMUSP00000113182	4;4;4	4;4;4	4;4;4	>ENSMUSP00000112675 pep:known chromosome:GRCm38:18:67671212:67724595:-1 gene:ENSMUSG00000024539 transcript:ENSMUST00000122412 gene_biotype:protein_coding transcript_biotype:protein_coding;>ENSMUSP00000025420 pep:known chromosome:GRCm38:18:67665512:67724588		3	4	4	4	4	4	4	13.1	13.1	13.1	47.36	406	5.25				1	2		1						4	4.7534e-07	1.2819	1.2898	28.728	4	3.8284	1.5506	9.8345	4	2.9677	1.388	13.618	4
823	4128;4910;8502			ENSMUSP00000025439	ENSMUSP00000025439	3	3	3	>ENSMUSP00000025439 pep:known chromosome:GRCm38:18:73770040:73815392:-1 gene:ENSMUSG00000024556 transcript:ENSMUST00000025439 gene_biotype:protein_coding transcript_biotype:protein_coding		1	3	3	3	3	3	3	7.8	7.8	7.8	65.798	589	4			1	2	1								4	6.5929e-22	1.1649	0.9596	6.2781	4	2.2997	0.85398	5.6068	4	1.9078	0.86501	7.6416	4
825	900;2582;8522;10168;10286;11949			ENSMUSP00000025472	ENSMUSP00000025472	6	6	6	>ENSMUSP00000025472 pep:known chromosome:GRCm38:18:61696837:61707635:-1 gene:ENSMUSG00000024579 transcript:ENSMUST00000025472 gene_biotype:protein_coding transcript_biotype:protein_coding		1	6	6	6	6	6	6	16.2	16.2	16.2	54.874	495	6.67	1	1	1		1	1	2		2	2	1		12	9.1489e-72	0.83964	0.82134	29.8	12	1.7456	0.70813	22.178	12	1.8697	0.84492	9.0093	12
826	158;3899;4615;4862;5204;5205;11496			ENSMUSP00000025476	ENSMUSP00000025476	7	7	7	>ENSMUSP00000025476 pep:known chromosome:GRCm38:18:63662801:63692359:-1 gene:ENSMUSG00000024583 transcript:ENSMUST00000025476 gene_biotype:protein_coding transcript_biotype:protein_coding		1	7	7	7	7	7	7	34.6	34.6	34.6	32.237	289	5.22	1	3			2	1						2	9	1.9203e-67	2.6805	2.1211	32.111	9	6.446	1.9469	25.311	9	2.3852	1.0956	16.535	9
827	1088;1717;2718;3875;6808;7761;7961;8255;9979;10236;12577			ENSMUSP00000025483	ENSMUSP00000025483	11	11	11	>ENSMUSP00000025483 pep:known chromosome:GRCm38:18:64499665:64516557:-1 gene:ENSMUSG00000024587 transcript:ENSMUST00000025483 gene_biotype:protein_coding transcript_biotype:protein_coding		1	11	11	11	11	11	11	24.7	24.7	24.7	64.279	559	6	6	1	1	1			2			1	3	3	18	3.0175e-95	0.76198	0.70852	16.528	18	2.8653	1.2022	16.369	18	3.546	1.6704	19.387	18
828	61;371;848;1228;2620;4580;5087;5598;5821;5850;5892;6982;7053;7137;7449;8942			ENSMUSP00000025486;ENSMUSP00000100969	ENSMUSP00000025486	16;2	16;2	14;0	>ENSMUSP00000025486 pep:known chromosome:GRCm38:18:56707813:56753424:1 gene:ENSMUSG00000024590 transcript:ENSMUST00000025486 gene_biotype:protein_coding transcript_biotype:protein_coding		2	16	16	14	16	16	14	27.4	27.4	23.6	66.785	588	5.48	2	2	1	2	7	5	5		1	1		1	27	8.671e-51	1.4523	1.1747	20.998	27	2.9423	0.9638	16.52	27	1.7335	0.81148	15.291	27
829	10376;12373			ENSMUSP00000025490	ENSMUSP00000025490	2	2	2	>ENSMUSP00000025490 pep:known chromosome:GRCm38:18:57354733:57392719:1 gene:ENSMUSG00000024594 transcript:ENSMUST00000025490 gene_biotype:protein_coding transcript_biotype:protein_coding		1	2	2	2	2	2	2	5.9	5.9	5.9	46.297	443	4.33		1	1					1					3	8.4436e-12	1.5495	1.3773	3.5717	3	2.8201	1.1977	9.0787	3	1.9241	0.92079	21.711	3
830	4908;8659;12503			ENSMUSP00000025503	ENSMUSP00000025503	3	3	3	>ENSMUSP00000025503 pep:known chromosome:GRCm38:18:58659482:58679570:1 gene:ENSMUSG00000024601 transcript:ENSMUST00000025503 gene_biotype:protein_coding transcript_biotype:protein_coding		1	3	3	3	3	3	3	13.8	13.8	13.8	32.032	297	5.6		1	1	2	2	2			1			1	10	2.455e-18	2.0182	1.6254	56.265	9	0.28186	0.11752	174.26	10	0.060805	0.032684	203.03	10
831	8081			ENSMUSP00000025506	ENSMUSP00000025506	1	1	1	>ENSMUSP00000025506 pep:novel chromosome:GRCm38:18:60560736:60572810:1 gene:ENSMUSG00000024604 transcript:ENSMUST00000025506 gene_biotype:protein_coding transcript_biotype:protein_coding		1	1	1	1	1	1	1	2.4	2.4	2.4	46.895	420	6.5						1	1						2	1.8187e-07	1.3942	1.4314	8.2646	2	3.6636	1.7288	16.703	2	2.7066	1.3648	1.7591	2
832	2011;4703			ENSMUSP00000025511;ENSMUSP00000113081;ENSMUSP00000113504;ENSMUSP00000122985;ENSMUSP00000114478	ENSMUSP00000025511;ENSMUSP00000113081;ENSMUSP00000113504;ENSMUSP00000122985;ENSMUSP00000114478	2;2;2;1;1	2;2;2;1;1	2;2;2;1;1	>ENSMUSP00000025511 pep:known chromosome:GRCm38:18:60774510:60778546:1 gene:ENSMUSG00000024608 transcript:ENSMUST00000025511 gene_biotype:protein_coding transcript_biotype:protein_coding;>ENSMUSP00000113081 pep:known chromosome:GRCm38:18:60774681:60778541:		5	2	2	2	2	2	2	17.2	17.2	17.2	16.273	151	7.86	1							2	2	2			7	4.6172e-06	0.89574	0.72976	15.303	7	3.3055	1.0833	18.217	7	3.3956	1.3671	14.185	7
833	810;811;937;2032;2542;2547;3107;3481;4781;6906;7749;8018;8546;8979;9164;9367;11550	109	42	ENSMUSP00000025542;ENSMUSP00000125340;ENSMUSP00000125593	ENSMUSP00000025542;ENSMUSP00000125340	17;15;6	17;15;6	17;15;6	>ENSMUSP00000025542 pep:known chromosome:GRCm38:19:15904678:15925059:-1 gene:ENSMUSG00000024640 transcript:ENSMUST00000025542 gene_biotype:protein_coding transcript_biotype:protein_coding;>ENSMUSP00000125340 pep:putative chromosome:GRCm38:19:15905127:15924		3	17	17	17	17	17	17	52.4	52.4	52.4	40.472	370	7.7	1	1		3	3	4		2	5	1	1	6	27	5.2464e-111	0.73835	0.67309	22.536	25	2.6323	1.0058	19.635	25	3.5984	1.5727	15.7	25
834	1886;5795;6208;7346;7732;8936;11072;12832			ENSMUSP00000025546;ENSMUSP00000128696	ENSMUSP00000025546;ENSMUSP00000128696	8;8	8;8	8;8	>ENSMUSP00000025546 pep:known chromosome:GRCm38:18:84667470:84685633:-1 gene:ENSMUSG00000024644 transcript:ENSMUST00000025546 gene_biotype:protein_coding transcript_biotype:protein_coding;>ENSMUSP00000128696 pep:known chromosome:GRCm38:18:84667470:84681996		2	8	8	8	8	8	8	26.3	26.3	26.3	52.767	475	3	5				1	1		1					8	4.1294e-41	1.0102	0.83325	17.264	7	2.5965	0.96083	17.615	7	2.6153	1.169	8.7173	7
836	401;472;544;1057;1160;2651;3290;3736;3781;4978;5401;5486;5751;10855;10856;12550;13106			ENSMUSP00000025561	ENSMUSP00000025561	17	17	16	>ENSMUSP00000025561 pep:known chromosome:GRCm38:19:20373428:20390944:-1 gene:ENSMUSG00000024659 transcript:ENSMUST00000025561 gene_biotype:protein_coding transcript_biotype:protein_coding		1	17	17	16	17	17	16	52.3	52.3	50.3	38.734	346	5.07	8	2	2	4	1	3	1	1	1	2	2	2	29	4.0004e-184	3.794	3.2	43.838	27	2.8434	0.92808	62.662	27	0.68669	0.30163	14.123	27
837	4753;11771			ENSMUSP00000025562	ENSMUSP00000025562	2	2	2	>ENSMUSP00000025562 pep:known chromosome:GRCm38:19:9872297:9899533:-1 gene:ENSMUSG00000024660 transcript:ENSMUST00000025562 gene_biotype:protein_coding transcript_biotype:protein_coding		1	2	2	2	2	2	2	2.9	2.9	2.9	100.77	876	10								1				1	2	1.624e-15	2.7574	2.5421	41.387	2	9.9502	3.8958	26.538	2	3.5883	1.7451	2.6888	2
838	2008;4620;5877;9052;10205			ENSMUSP00000025563	ENSMUSP00000025563	5	5	5	>ENSMUSP00000025563 pep:known chromosome:GRCm38:19:9982703:9985092:1 gene:ENSMUSG00000024661 transcript:ENSMUST00000025563 gene_biotype:protein_coding transcript_biotype:protein_coding		1	5	5	5	5	5	5	35.7	35.7	35.7	21.066	182	6.1	2			2	1			2	1	1	1		10	3.2024e-20	3.7628	3.1163	121.52	10	5.0478	1.3659	98.129	9	1.1541	0.49252	10.421	10
839	102;457;9556;11552			ENSMUSP00000025567	ENSMUSP00000025567	4	4	4	>ENSMUSP00000025567 pep:known chromosome:GRCm38:19:10064164:10101503:-1 gene:ENSMUSG00000024665 transcript:ENSMUST00000025567 gene_biotype:protein_coding transcript_biotype:protein_coding		1	4	4	4	4	4	4	11	11	11	52.387	444	5.2		1		3								1	5	5.5686e-17	2.174	1.7452	62.773	5	5.4877	2.3081	63.157	5	3.4456	1.6446	17.136	5
842	214;578;3867;5552;6169			ENSMUSP00000025631	ENSMUSP00000025631	5	5	5	>ENSMUSP00000025631 pep:known chromosome:GRCm38:19:18579328:18631789:-1 gene:ENSMUSG00000024725 transcript:ENSMUST00000025631 gene_biotype:protein_coding transcript_biotype:protein_coding		1	5	5	5	5	5	5	29.8	29.8	29.8	23.782	215	7.25			1	1	1	2	1	2	2	1		1	12	2.6446e-26	2.6719	2.1728	45.615	12	5.2563	1.6751	43.607	12	1.7897	0.83753	13.238	12
843	4973;5345;8598;8787;9131;9795;10112;10746;12095			ENSMUSP00000025642;ENSMUSP00000136858;ENSMUSP00000137435	ENSMUSP00000025642;ENSMUSP00000136858;ENSMUSP00000137435	9;8;8	9;8;8	9;8;8	>ENSMUSP00000025642 pep:known chromosome:GRCm38:19:10895231:10909559:1 gene:ENSMUSG00000024735 transcript:ENSMUST00000025642 gene_biotype:protein_coding transcript_biotype:protein_coding;>ENSMUSP00000136858 pep:known chromosome:GRCm38:19:10888156:10909559:		3	9	9	9	9	9	9	27.2	27.2	27.2	57.301	523	5.42	1	1		3	1	3	1	1				1	12	1.8153e-85	0.91389	0.96055	16.333	12	2.2203	0.92459	19.819	12	2.2895	1.0229	21.75	12
844	566;579;1546;2099;2729;3112;4499;4560;4587;5325;5509;5988;6101;6932;7300;7428;8845;9087;10195;10381;11100;11101;12075;12673;12718;12788			ENSMUSP00000025649	ENSMUSP00000025649	26	26	26	>ENSMUSP00000025649 pep:known chromosome:GRCm38:19:10605625:10629813:1 gene:ENSMUSG00000024740 transcript:ENSMUST00000025649 gene_biotype:protein_coding transcript_biotype:protein_coding		1	26	26	26	26	26	26	26.3	26.3	26.3	126.85	1140	6.55	4	1		3	6	5	1	4	2		3	4	33	3.3915e-118	2.5565	2.0267	38.316	33	7.1028	2.2487	36.169	33	2.6333	1.1975	6.4111	33
845	6348;6349;9276;9651			ENSMUSP00000025651;ENSMUSP00000112241;ENSMUSP00000117246;ENSMUSP00000119221	ENSMUSP00000025651;ENSMUSP00000112241;ENSMUSP00000117246;ENSMUSP00000119221	4;4;4;4	4;4;4;4	4;4;4;4	>ENSMUSP00000025651 pep:known chromosome:GRCm38:19:10199139:10203943:-1 gene:ENSMUSG00000024742 transcript:ENSMUST00000025651 gene_biotype:protein_coding transcript_biotype:protein_coding;>ENSMUSP00000112241 pep:known chromosome:GRCm38:19:10199138:10203943		4	4	4	4	4	4	4	10.3	10.3	10.3	42.623	380	4.75	1	1			1						1		4	4.2393e-09	1.9664	1.7944	17.585	4	3.9489	1.4823	22.997	4	1.9915	0.89127	9.2206	4
846	9424;10931			ENSMUSP00000025667;ENSMUSP00000065810;ENSMUSP00000085496;ENSMUSP00000085494	ENSMUSP00000025667;ENSMUSP00000065810;ENSMUSP00000085496;ENSMUSP00000085494	2;1;1;1	2;1;1;1	2;1;1;1	>ENSMUSP00000025667 pep:known chromosome:GRCm38:19:7425901:7483281:-1 gene:ENSMUSG00000024758 transcript:ENSMUST00000025667 gene_biotype:protein_coding transcript_biotype:protein_coding;>ENSMUSP00000065810 pep:known chromosome:GRCm38:19:7425901:7483289:-1		4	2	2	2	2	2	2	11	11	11	25.428	237	7.33							2	1					3	5.2552e-17	1.3261	1.3362	23.585	3	3.1929	1.3994	17.209	3	2.2318	1.0917	34.281	3
847	2138;3500;5374			ENSMUSP00000025668;ENSMUSP00000132619;ENSMUSP00000021466	ENSMUSP00000025668;ENSMUSP00000132619	3;3;1	3;3;1	3;3;1	>ENSMUSP00000025668 pep:known chromosome:GRCm38:19:7494438:7538608:1 gene:ENSMUSG00000024759 transcript:ENSMUST00000025668 gene_biotype:protein_coding transcript_biotype:protein_coding;>ENSMUSP00000132619 pep:known chromosome:GRCm38:19:7494040:7538608:1 ge		3	3	3	3	3	3	3	5.2	5.2	5.2	60.574	541	3.67	1			1		1							3	4.9719e-05	1.33	1.0846	14.531	3	3.3735	1.0387	14.645	3	1.8717	0.94998	15.617	3
848	6167;11823			ENSMUSP00000025675	ENSMUSP00000025675	2	2	2	>ENSMUSP00000025675 pep:known chromosome:GRCm38:19:7225668:7241222:-1 gene:ENSMUSG00000024764 transcript:ENSMUST00000025675 gene_biotype:protein_coding transcript_biotype:protein_coding		1	2	2	2	2	2	2	8	8	8	27.229	237	6.5	1											1	2	1.4273e-07	2.0906	1.7093	33.875	2	7.1245	2.368	23.559	2	2.658	1.2433	19.499	2
849	96;2457;3163;5108;6006;6743;12248			ENSMUSP00000025679;ENSMUSP00000115195;ENSMUSP00000122945	ENSMUSP00000025679;ENSMUSP00000115195	7;7;3	7;7;3	7;7;3	>ENSMUSP00000025679 pep:known chromosome:GRCm38:19:7198202:7206316:-1 gene:ENSMUSG00000024767 transcript:ENSMUST00000025679 gene_biotype:protein_coding transcript_biotype:protein_coding;>ENSMUSP00000115195 pep:putative chromosome:GRCm38:19:7198210:7206234:		3	7	7	7	7	7	7	33.2	33.2	33.2	31.27	271	5.27		4	1	2	1						2	1	11	1.4335e-39	1.1857	1.2124	23.51	11	2.6316	1.0936	20.964	11	2.1973	0.98946	15.711	11
851	10771			ENSMUSP00000025696	ENSMUSP00000025696	1	1	1	>ENSMUSP00000025696 pep:known chromosome:GRCm38:19:29020833:29047961:-1 gene:ENSMUSG00000024782 transcript:ENSMUST00000025696 gene_biotype:protein_coding transcript_biotype:protein_coding		1	1	1	1	1	1	1	6.2	6.2	6.2	25.426	227	4.5				1	1								2	9.7549e-24	0.90048	0.92358	35.418	2	1.6553	0.77719	10.426	2	1.6017	0.8016	35.866	2
852	3477;3538;5654			ENSMUSP00000025714	ENSMUSP00000025714	3	3	3	>ENSMUSP00000025714 pep:known chromosome:GRCm38:19:36083716:36104772:1 gene:ENSMUSG00000024800 transcript:ENSMUST00000025714 gene_biotype:protein_coding transcript_biotype:protein_coding		1	3	3	3	3	3	3	19.4	19.4	19.4	29.473	268	5.33			1			1	1						3	6.0049e-27	0.79013	0.81061	4.98	3	2.3288	0.87618	12.489	3	2.5131	1.2196	5.0738	3
854	1042;1324			ENSMUSP00000025762;ENSMUSP00000126202	ENSMUSP00000025762;ENSMUSP00000126202	2;2	2;2	2;2	>ENSMUSP00000025762 pep:known chromosome:GRCm38:19:5364641:5366645:-1 gene:ENSMUSG00000024844 transcript:ENSMUST00000025762 gene_biotype:protein_coding transcript_biotype:protein_coding;>ENSMUSP00000126202 pep:known chromosome:GRCm38:19:5364641:5366347:-1		2	2	2	2	2	2	2	21.3	21.3	21.3	10.102	89	6.33			1	1								1	3	8.8066e-11	0.96746	0.94838	2.7095	3	2.3896	1.0065	6.5159	3	2.583	1.1672	19.389	3
855	2938;5856;10332;11911;12571			ENSMUSP00000025774	ENSMUSP00000025774	5	5	5	>ENSMUSP00000025774 pep:known chromosome:GRCm38:19:5273923:5295455:-1 gene:ENSMUSG00000024853 transcript:ENSMUST00000025774 gene_biotype:protein_coding transcript_biotype:protein_coding		1	5	5	5	5	5	5	7.6	7.6	7.6	98.197	878	7.4		1			1		1				1	1	5	5.9279e-49	1.3775	1.3569	10.009	5	3.0161	1.3296	10.007	5	2.3186	1.0457	5.678	5
856	1541;2029;2586;6292;7671			ENSMUSP00000086114;ENSMUSP00000025791;ENSMUSP00000126930;ENSMUSP00000109468;ENSMUSP00000070445;ENSMUSP00000128177;ENSMUSP00000129839	ENSMUSP00000086114;ENSMUSP00000025791;ENSMUSP00000126930;ENSMUSP00000109468	5;5;5;3;1;1;1	5;5;5;3;1;1;1	5;5;5;3;1;1;1	>ENSMUSP00000086114 pep:known chromosome:GRCm38:19:4286002:4306222:-1 gene:ENSMUSG00000024858 transcript:ENSMUST00000088737 gene_biotype:protein_coding transcript_biotype:protein_coding;>ENSMUSP00000025791 pep:novel chromosome:GRCm38:19:4286001:4305955:-1		7	5	5	5	5	5	5	8	8	8	79.638	689	7.4					2		1	1				1	5	4.5829e-05	3.7416	2.948	47.192	5	5.3487	1.769	56.458	5	1.6831	0.80179	14.327	5
857	6655;7607;7914;9174;9175;9429;10619			ENSMUSP00000025804	ENSMUSP00000025804	7	7	2	>ENSMUSP00000025804 pep:known chromosome:GRCm38:19:5099207:5106996:-1 gene:ENSMUSG00000024870 transcript:ENSMUST00000025804 gene_biotype:protein_coding transcript_biotype:protein_coding		1	7	7	2	7	7	2	36.3	36.3	15.9	22.187	201	6.4	2	2	1	2	2						3	3	15	1.07e-41	1.8191	1.4394	22.167	15	3.7677	1.3142	14.275	15	2.2194	1.0069	9.3069	15
859	7497;10043			ENSMUSP00000025827	ENSMUSP00000025827	2	2	2	>ENSMUSP00000025827 pep:known chromosome:GRCm38:19:32485769:32515370:1 gene:ENSMUSG00000024896 transcript:ENSMUST00000025827 gene_biotype:protein_coding transcript_biotype:protein_coding		1	2	2	2	2	2	2	5.4	5.4	5.4	54.537	481	4.5				1	1								2	6.9943e-27	1.3897	1.2763	44.955	2	4.3278	1.8255	25.261	2	2.8424	1.434	3.7058	2
860	264;5220;7032;7933;8254;8519;10056;10273;10743;11802			ENSMUSP00000025831	ENSMUSP00000025831	10	10	10	>ENSMUSP00000025831 pep:known chromosome:GRCm38:19:24999529:25202432:1 gene:ENSMUSG00000052085 transcript:ENSMUST00000025831 gene_biotype:protein_coding transcript_biotype:protein_coding		1	10	10	10	10	10	10	6.8	6.8	6.8	238.98	2100	7.17		1	1	2		1		2	1	2	2		12	2.5397e-45	1.5528	1.4203	13.271	12	2.871	1.1432	22.361	12	1.7612	0.8318	12.013	12
862	186;2887;8580;9355;12478			ENSMUSP00000025851	ENSMUSP00000025851	5	5	5	>ENSMUSP00000025851 pep:known chromosome:GRCm38:19:4907229:4928287:-1 gene:ENSMUSG00000063904 transcript:ENSMUST00000025851 gene_biotype:protein_coding transcript_biotype:protein_coding		1	5	5	5	5	5	5	7.7	7.7	7.7	82.897	738	8.22		2						1	1	2	3		9	3.2974e-36	1.3581	1.2244	26.32	9	2.5169	0.90781	17.1	9	1.9999	0.90363	9.9681	9
866	9874;11223			ENSMUSP00000025890	ENSMUSP00000025890	2	2	2	>ENSMUSP00000025890 pep:known chromosome:GRCm38:19:5758427:5771401:-1 gene:ENSMUSG00000024941 transcript:ENSMUST00000025890 gene_biotype:protein_coding transcript_biotype:protein_coding		1	2	2	2	2	2	2	4.6	4.6	4.6	89.159	806	7							2						2	0.0082024	1.0275	0.83659	15.533	2	2.721	0.89698	38.886	2	2.5141	1.2333	14.113	2
868	858;3800;5723;6515;10533;11447;11861			ENSMUSP00000135084;ENSMUSP00000025904;ENSMUSP00000134521	ENSMUSP00000135084;ENSMUSP00000025904;ENSMUSP00000134521	7;7;6	7;7;6	7;7;6	>ENSMUSP00000135084 pep:putative chromosome:GRCm38:19:6906750:6908301:-1 gene:ENSMUSG00000024953 transcript:ENSMUST00000149261 gene_biotype:protein_coding transcript_biotype:protein_coding;>ENSMUSP00000025904 pep:known chromosome:GRCm38:19:6906706:6910106:		3	7	7	7	7	7	7	39.9	39.9	39.9	22.677	213	5.71	2	2	2	1	2	1	2	1	1	1		2	17	4.4885e-23	1.951	1.5319	32.241	17	2.7124	0.85802	38.619	17	1.4374	0.6433	14.728	17
869	524;1301;1637;1893;2020;2743;5896;5955;6415;6416;6777;8166;9815;11057;11148;13003;13004			ENSMUSP00000025918	ENSMUSP00000025918	17	17	17	>ENSMUSP00000025918 pep:known chromosome:GRCm38:19:7020696:7040026:-1 gene:ENSMUSG00000024966 transcript:ENSMUST00000025918 gene_biotype:protein_coding transcript_biotype:protein_coding		1	17	17	17	17	17	17	33.9	33.9	33.9	62.581	543	5.57	3	2		6	2	2	1	2	1	2	1	1	23	1.0334e-95	1.0961	0.86578	18.017	23	3.391	1.1002	23.198	23	3.1072	1.4454	19.826	23
871	317;4855;5036;5832;6340;7752;9844;9927;11370;12005			ENSMUSP00000025930	ENSMUSP00000025930	10	10	10	>ENSMUSP00000025930 pep:known chromosome:GRCm38:19:53600398:53645833:1 gene:ENSMUSG00000024974 transcript:ENSMUST00000025930 gene_biotype:protein_coding transcript_biotype:protein_coding		1	10	10	10	10	10	10	9.9	9.9	9.9	141.55	1217	5.6	1	1		3	2			1			1	1	10	1.5163e-27	1.6332	1.4465	21.531	10	3.6891	1.2988	27.504	10	2.0181	0.92281	52.37	10
872	434;618;935;1843;1852;2397;2727;2890;4099;4689;4721;5666;5881;6020;6670;6712;7236;7443;8101;8294;8419;8767;9056;9281;9584;9759;10752;11709;11710			ENSMUSP00000025955	ENSMUSP00000025955	29	29	29	>ENSMUSP00000025955 pep:known chromosome:GRCm38:19:60761116:60790693:-1 gene:ENSMUSG00000024991 transcript:ENSMUST00000025955 gene_biotype:protein_coding transcript_biotype:protein_coding		1	29	29	29	29	29	29	23.4	23.4	23.4	161.93	1344	6.61	5	1	1	9	9	6		7	3	2	5	6	54	7.6696e-119	1.0138	1.0371	71.574	53	3.499	1.4075	50.158	53	3.3492	1.5041	72.763	53
873	124;617;1754;3474;3733;4214			ENSMUSP00000025961	ENSMUSP00000025961	6	6	6	>ENSMUSP00000025961 pep:known chromosome:GRCm38:19:60864051:60874556:-1 gene:ENSMUSG00000024997 transcript:ENSMUST00000025961 gene_biotype:protein_coding transcript_biotype:protein_coding		1	6	6	6	6	6	6	42	42	42	28.127	257	4.78	1			2	2	4							9	2.9627e-51	0.81125	0.69929	21.825	9	1.865	0.68451	27.889	9	2.3705	1.0485	23.016	9
874	1651;2239;2927			ENSMUSP00000025965	ENSMUSP00000025965	3	3	3	>ENSMUSP00000025965 pep:known chromosome:GRCm38:19:38930915:38971051:1 gene:ENSMUSG00000025001 transcript:ENSMUST00000025965 gene_biotype:protein_coding transcript_biotype:protein_coding		1	3	3	3	3	3	3	4.5	4.5	4.5	95.125	821	7.33						1		2					3	4.3836e-05	2.0308	1.6206	71.414	3	9.61	3.0928	72.287	3	3.5011	1.5785	5.6625	3
875	2381;3640;3650;3977;4758;4918;5867;6269;7056;8259;10249;10888;11997;11998;12575;12707			ENSMUSP00000025979;ENSMUSP00000135426;ENSMUSP00000115429;ENSMUSP00000135759;ENSMUSP00000135417;ENSMUSP00000135419	ENSMUSP00000025979;ENSMUSP00000135426	16;16;5;2;2;1	16;16;5;2;2;1	16;16;5;2;2;1	>ENSMUSP00000025979 pep:known chromosome:GRCm38:19:40550257:40588463:-1 gene:ENSMUSG00000025007 transcript:ENSMUST00000025979 gene_biotype:protein_coding transcript_biotype:protein_coding;>ENSMUSP00000135426 pep:known chromosome:GRCm38:19:40550257:40588369		6	16	16	16	16	16	16	23.6	23.6	23.6	87.265	795	6.08	1	2		5	3	3	3	4			1	2	24	2.0127e-92	0.67265	0.61296	62.937	24	2.2001	0.89033	13.887	24	3.1892	1.4566	44.498	24
876	1291;5543;8282;9695;11839			ENSMUSP00000025989	ENSMUSP00000025989	5	5	5	>ENSMUSP00000025989 pep:known chromosome:GRCm38:19:41210842:41264004:-1 gene:ENSMUSG00000025016 transcript:ENSMUST00000025989 gene_biotype:protein_coding transcript_biotype:protein_coding		1	5	5	5	5	5	5	11.1	11.1	11.1	67.544	587	7.17		1	1	1							2	1	6	4.7372e-14	1.4394	1.1729	20.668	5	4.1507	1.2802	26.442	5	2.8296	1.3095	16.34	5
877	3532;5771			ENSMUSP00000025999;ENSMUSP00000107370;ENSMUSP00000052245	ENSMUSP00000025999;ENSMUSP00000107370;ENSMUSP00000052245	2;2;2	2;2;2	2;2;2	>ENSMUSP00000025999 pep:known chromosome:GRCm38:19:53143997:53247399:1 gene:ENSMUSG00000025026 transcript:ENSMUST00000025999 gene_biotype:protein_coding transcript_biotype:protein_coding;>ENSMUSP00000107370 pep:known chromosome:GRCm38:19:53140445:53247399:		3	2	2	2	2	2	2	4.5	4.5	4.5	78.776	706	7						1		1					2	4.4991e-09	2.75	2.4193	7.2115	2	5.2376	1.9486	7.2008	2	1.7386	0.83488	4.7892	2
878	2571;9114			ENSMUSP00000026027	ENSMUSP00000026027	2	2	2	>ENSMUSP00000026027 pep:known chromosome:GRCm38:19:47067748:47083479:1 gene:ENSMUSG00000025049 transcript:ENSMUST00000026027 gene_biotype:protein_coding transcript_biotype:protein_coding		1	2	2	2	2	2	2	3.2	3.2	3.2	86.951	801	9.5							1					1	2	5.2076e-05	0.80305	0.8409	26.611	2	1.9844	0.96861	1.468	2	1.7876	0.97248	28.588	2
879	8521;10486			ENSMUSP00000109611;ENSMUSP00000119564;ENSMUSP00000120754;ENSMUSP00000026039;ENSMUSP00000052226	ENSMUSP00000109611;ENSMUSP00000119564;ENSMUSP00000120754;ENSMUSP00000026039;ENSMUSP00000052226	2;2;2;2;1	2;2;2;2;1	2;2;2;2;1	>ENSMUSP00000109611 pep:novel chromosome:GRCm38:X:85701937:85776653:-1 gene:ENSMUSG00000025059 transcript:ENSMUST00000113978 gene_biotype:protein_coding transcript_biotype:protein_coding;>ENSMUSP00000119564 pep:known chromosome:GRCm38:X:85701937:85776637:-		5	2	2	2	2	2	2	5.2	5.2	5.2	61.227	559	11											2		2	3.6191e-05	1.1401	0.87024	0.58184	2	2.2951	0.6786	9.6741	2	1.9581	0.81677	14.351	2
880	199;3034;9112			ENSMUSP00000049977;ENSMUSP00000026043	ENSMUSP00000049977;ENSMUSP00000026043	3;3	3;3	3;3	>ENSMUSP00000049977 pep:known chromosome:GRCm38:19:47580019:47642455:1 gene:ENSMUSG00000025060 transcript:ENSMUST00000051691 gene_biotype:protein_coding transcript_biotype:protein_coding;>ENSMUSP00000026043 pep:known chromosome:GRCm38:19:47579678:47645246:		2	3	3	3	3	3	3	3.1	3.1	3.1	141.46	1233	4	1			1			1						3	3.39e-07	1.7752	1.4473	20.318	2	3.7087	1.2057	36.396	2	1.596	0.72117	29.086	2
881	3390;3688;4003;5580;7417;7418;7828;11909			ENSMUSP00000026050;ENSMUSP00000052592;ENSMUSP00000113409;ENSMUSP00000119680	ENSMUSP00000026050	8;2;2;2	8;2;2;2	8;2;2;2	>ENSMUSP00000026050 pep:known chromosome:GRCm38:19:47854970:47864790:1 gene:ENSMUSG00000025068 transcript:ENSMUST00000026050 gene_biotype:protein_coding transcript_biotype:protein_coding		4	8	8	8	8	8	8	30.8	30.8	30.8	27.497	240	8.22					2	1	1	2			1	2	9	3.0893e-17	1.672	1.4086	16.557	9	3.4898	1.2087	13.697	9	2.0499	0.91025	8.3197	9
882	6065;10066			ENSMUSP00000026062	ENSMUSP00000026062	2	2	2	>ENSMUSP00000026062 pep:known chromosome:GRCm38:19:56397129:56442344:1 gene:ENSMUSG00000025076 transcript:ENSMUST00000026062 gene_biotype:protein_coding transcript_biotype:protein_coding		1	2	2	2	2	2	2	5.9	5.9	5.9	34.06	303	12												2	2	8.5651e-10	2.0048	1.7792	37.689	2	5.0749	1.9092	23.606	2	2.6487	1.2289	6.9211	2
883	527;906;7512			ENSMUSP00000026084	ENSMUSP00000026084	3	3	3	>ENSMUSP00000026084 pep:known chromosome:GRCm38:19:59260878:59296012:1 gene:ENSMUSG00000025094 transcript:ENSMUST00000026084 gene_biotype:protein_coding transcript_biotype:protein_coding		1	3	3	3	3	3	3	7.4	7.4	7.4	55.753	517	9.25					1			1				2	4	1.799e-26	1.9657	2.0184	15.365	4	3.6493	1.6584	24.211	4	2.1372	1.0287	5.6809	4
884	1403;2407;2475;4258;4605;4860;4861;4893;4894;4903;5685;6185;6538;8338;8339;8540;8810;8949;9911;10529;11079;11526;11797;11798;12656;12657;12726;12850	110	358	ENSMUSP00000026122;ENSMUSP00000128796	ENSMUSP00000026122	28;8	28;8	28;8	>ENSMUSP00000026122 pep:known chromosome:GRCm38:11:120560298:120573253:-1 gene:ENSMUSG00000025130 transcript:ENSMUST00000026122 gene_biotype:protein_coding transcript_biotype:protein_coding		2	28	28	28	28	28	28	51.3	51.3	51.3	57.058	509	5.59	10	3	4	8	6	1	2	3	4	1	3	6	51	5.5866e-99	1.2431	0.96793	61.756	47	2.976	0.95112	51.17	47	2.3956	1.1349	100.29	47
885	8995;9779			ENSMUSP00000026125;ENSMUSP00000080242	ENSMUSP00000026125;ENSMUSP00000080242	2;1	2;1	2;1	>ENSMUSP00000026125 pep:known chromosome:GRCm38:11:120592121:120598365:-1 gene:ENSMUSG00000025134 transcript:ENSMUST00000026125 gene_biotype:protein_coding transcript_biotype:protein_coding;>ENSMUSP00000080242 pep:known chromosome:GRCm38:1:171503478:171504		2	2	2	2	2	2	2	14.5	14.5	14.5	26.94	255	3.33		1		2									3	9.7042e-06	1.1293	1.1742	6.0207	3	2.4928	1.0783	8.5226	3	2.166	1.0015	7.4795	3
888	6;2339;5778			ENSMUSP00000130900;ENSMUSP00000026168;ENSMUSP00000128653;ENSMUSP00000131219;ENSMUSP00000126881;ENSMUSP00000132483;ENSMUSP00000130399	ENSMUSP00000130900;ENSMUSP00000026168;ENSMUSP00000128653	3;3;2;1;1;1;1	3;3;2;1;1;1;1	3;3;2;1;1;1;1	>ENSMUSP00000130900 pep:known chromosome:GRCm38:19:41941086:41981157:-1 gene:ENSMUSG00000025159 transcript:ENSMUST00000171561 gene_biotype:protein_coding transcript_biotype:protein_coding;>ENSMUSP00000026168 pep:novel chromosome:GRCm38:19:41944377:41981132		7	3	3	3	3	3	3	4.4	4.4	4.4	113.09	1031	3.25		3					1						4	3.2548e-18	1.8953	1.6367	15.787	4	5.0821	1.7077	28.493	4	2.6012	1.2382	8.2314	4
890	680;4475;4650;8204;10873			ENSMUSP00000026196;ENSMUSP00000117986	ENSMUSP00000026196	5;2	5;2	5;2	>ENSMUSP00000026196 pep:known chromosome:GRCm38:19:43499752:43524605:-1 gene:ENSMUSG00000025190 transcript:ENSMUST00000026196 gene_biotype:protein_coding transcript_biotype:protein_coding		2	5	5	5	5	5	5	20.8	20.8	20.8	46.247	413	6		1		1	1		1					1	5	3.0965e-51	0.70699	0.63727	21.446	5	2.4261	0.98076	17.879	5	3.3607	1.6001	4.9949	5
892	3285;6688;9895			ENSMUSP00000026243	ENSMUSP00000026243	3	3	3	>ENSMUSP00000026243 pep:known chromosome:GRCm38:19:45750261:45783520:-1 gene:ENSMUSG00000025220 transcript:ENSMUST00000026243 gene_biotype:protein_coding transcript_biotype:protein_coding		1	3	3	3	3	3	3	3.6	3.6	3.6	103.16	916	7.67					1	1						1	3	4.2864e-12	2.4468	2.2137	12.932	3	5.648	2.1072	12.13	3	2.093	0.96191	15.728	3
894	2125;7084;9369;11670			ENSMUSP00000026254;ENSMUSP00000135062;ENSMUSP00000135847	ENSMUSP00000026254;ENSMUSP00000135062;ENSMUSP00000135847	4;4;2	3;3;1	3;3;1	>ENSMUSP00000026254 pep:known chromosome:GRCm38:19:46152509:46286510:1 gene:ENSMUSG00000025224 transcript:ENSMUST00000026254 gene_biotype:protein_coding transcript_biotype:protein_coding;>ENSMUSP00000135062 pep:novel chromosome:GRCm38:19:46246088:46286509:		3	4	3	3	4	3	3	2.2	1.9	1.9	206.78	1861	8				1				1				1	3	0.00059514	1.6214	1.707	21.703	3	3.4723	1.7225	15.684	3	2.2137	1.1674	3.8512	3
895	494;3464;3697;4435;5481;11363;12614;12914	111	193	ENSMUSP00000026262	ENSMUSP00000026262	8	8	8	>ENSMUSP00000026262 pep:known chromosome:GRCm38:9:59539667:59565105:1 gene:ENSMUSG00000025232 transcript:ENSMUST00000026262 gene_biotype:protein_coding transcript_biotype:protein_coding		1	8	8	8	8	8	8	19.3	19.3	19.3	60.612	528	7.22			2	1		1	1	1			2	1	9	9.244e-39	1.6561	1.5151	19.129	9	2.6253	0.94944	18.542	9	1.3421	0.63032	9.0862	9
896	682;5302;6256			ENSMUSP00000026266	ENSMUSP00000026266	3	3	3	>ENSMUSP00000026266 pep:known chromosome:GRCm38:9:59291572:59316199:1 gene:ENSMUSG00000025236 transcript:ENSMUST00000026266 gene_biotype:protein_coding transcript_biotype:protein_coding		1	3	3	3	3	3	3	9.1	9.1	9.1	53.916	496	6.33				1		1			1				3	1.8546e-10	0.9816	0.94181	36.056	3	2.1969	0.96214	12.233	3	3.2376	1.5141	43.698	3
897	855;7122;10844;10933			ENSMUSP00000026270	ENSMUSP00000026270	4	4	4	>ENSMUSP00000026270 pep:known chromosome:GRCm38:9:123529882:123592598:1 gene:ENSMUSG00000025240 transcript:ENSMUST00000026270 gene_biotype:protein_coding transcript_biotype:protein_coding		1	4	4	4	4	4	4	8.9	8.9	8.9	66.943	587	5.75	1			1		1						1	4	3.0228e-40	0.89098	0.90678	22.686	4	2.0304	0.94202	11.783	4	2.1031	1.0246	14.858	4
898	1505;4737;6166;7263;8017;12194			ENSMUSP00000108236;ENSMUSP00000026289	ENSMUSP00000108236;ENSMUSP00000026289	6;6	6;6	6;6	>ENSMUSP00000108236 pep:putative chromosome:GRCm38:X:152001845:152004442:1 gene:ENSMUSG00000025260 transcript:ENSMUST00000112617 gene_biotype:protein_coding transcript_biotype:protein_coding;>ENSMUSP00000026289 pep:known chromosome:GRCm38:X:152001845:15200		2	6	6	6	6	6	6	33.9	33.9	33.9	28.374	271	4.88	2	1	1	4	2	2	2	1			1		16	2.1113e-63	0.98065	0.93475	11.929	16	1.7909	0.73424	13.178	16	1.8341	0.87554	11.705	16
899	381;2097;2275;3529;3936;4117;4390;6623;7139;7510;9676;10294;10774			ENSMUSP00000026292;ENSMUSP00000108241;ENSMUSP00000120057	ENSMUSP00000026292;ENSMUSP00000108241	13;13;5	13;13;5	13;13;5	>ENSMUSP00000026292 pep:novel chromosome:GRCm38:X:151803327:151935417:1 gene:ENSMUSG00000025261 transcript:ENSMUST00000026292 gene_biotype:protein_coding transcript_biotype:protein_coding;>ENSMUSP00000108241 pep:known chromosome:GRCm38:X:151835248:15193541		3	13	13	13	13	13	13	4.4	4.4	4.4	482.69	4378	6.88			2		3	3	2	3	1			2	16	8.7587e-100	1.3077	1.3221	187.33	16	3.2844	1.4382	126.59	16	2.4186	1.2194	66.647	16
900	705;4171;8345			ENSMUSP00000026322	ENSMUSP00000026322	3	3	3	>ENSMUSP00000026322 pep:known chromosome:GRCm38:14:24448694:24487046:-1 gene:ENSMUSG00000025280 transcript:ENSMUST00000026322 gene_biotype:protein_coding transcript_biotype:protein_coding		1	3	3	3	3	3	3	2.6	2.6	2.6	155.74	1390	6.67			1			1					1		3	2.0147e-11	1.2196	1.2218	27.189	3	2.8414	1.3748	7.9058	3	2.6118	1.4913	26.573	3
901	3472;8920			ENSMUSP00000026328;ENSMUSP00000122997	ENSMUSP00000026328;ENSMUSP00000122997	2;2	1;1	1;1	>ENSMUSP00000026328 pep:known chromosome:GRCm38:X:155323918:155338467:-1 gene:ENSMUSG00000025289 transcript:ENSMUST00000026328 gene_biotype:protein_coding transcript_biotype:protein_coding;>ENSMUSP00000122997 pep:putative chromosome:GRCm38:X:155328446:1553		2	2	1	1	2	1	1	6.9	4	4	31.052	274	4.5				1	1								2	3.1568e-09	0.95845	0.99107	0.78371	2	2.3496	0.99716	2.6327	2	2.4268	1.033	6.3086	2
902	697;3488;3913;4925;10741;11817;12857			ENSMUSP00000026381;ENSMUSP00000026377;ENSMUSP00000130721	ENSMUSP00000026381	7;1;1	7;1;1	7;1;1	>ENSMUSP00000026381 pep:known chromosome:GRCm38:4:140745865:140774236:-1 gene:ENSMUSG00000025330 transcript:ENSMUST00000026381 gene_biotype:protein_coding transcript_biotype:protein_coding		3	7	7	7	7	7	7	14.4	14.4	14.4	74.414	666	7.25				1	3	1			1			2	8	7.4361e-51	2.4762	1.9806	27.719	7	4.0186	1.2278	27.596	7	1.5742	0.68609	9.5283	7
903	4361;9319			ENSMUSP00000026387;ENSMUSP00000115494	ENSMUSP00000026387;ENSMUSP00000115494	2;2	2;2	2;2	>ENSMUSP00000026387 pep:known chromosome:GRCm38:5:130245731:130255530:-1 gene:ENSMUSG00000025337 transcript:ENSMUST00000026387 gene_biotype:protein_coding transcript_biotype:protein_coding;>ENSMUSP00000115494 pep:putative chromosome:GRCm38:5:130247884:1302		2	2	2	2	2	2	2	7.6	7.6	7.6	28.78	250	8.5						1					1		2	1.4054e-08	2.17	2.2808	40.523	2	5.4599	2.5042	59.796	2	2.5161	1.2896	22.091	2
904	9536			ENSMUSP00000026407;ENSMUSP00000100862	ENSMUSP00000026407;ENSMUSP00000100862	1;1	1;1	1;1	>ENSMUSP00000026407 pep:known chromosome:GRCm38:10:128909866:128912816:1 gene:ENSMUSG00000025351 transcript:ENSMUST00000026407 gene_biotype:protein_coding transcript_biotype:protein_coding;>ENSMUSP00000100862 pep:known chromosome:GRCm38:10:128908919:128912		2	1	1	1	1	1	1	4.6	4.6	4.6	25.766	238	10.5										1	1		2	1.1167e-35	3.2625	2.6187	40.112	2	3.1559	0.99572	19.04	2	0.9931	0.41797	13.063	2
905	651;1543;4661;10688			ENSMUSP00000026416;ENSMUSP00000026415	ENSMUSP00000026416;ENSMUSP00000026415	4;4	3;3	3;3	>ENSMUSP00000026416 pep:known chromosome:GRCm38:10:128697939:128705051:-1 gene:ENSMUSG00000025358 transcript:ENSMUST00000026416 gene_biotype:protein_coding transcript_biotype:protein_coding;>ENSMUSP00000026415 pep:known chromosome:GRCm38:10:128697939:12870		2	4	3	3	4	3	3	17.6	14.5	14.5	38.978	346	4.33		1			1	1							3	1.1081e-17	1.7121	1.2639	216.8	3	5.0193	1.4686	216.55	3	2.7677	1.2395	8.6	3
906	6347;8155			ENSMUSP00000026420;ENSMUSP00000076447	ENSMUSP00000026420;ENSMUSP00000076447	2;2	2;2	2;2	>ENSMUSP00000026420 pep:known chromosome:GRCm38:10:128624530:128626506:-1 gene:ENSMUSG00000025362 transcript:ENSMUST00000026420 gene_biotype:protein_coding transcript_biotype:protein_coding;>ENSMUSP00000076447 pep:known chromosome:GRCm38:8:107439176:107439		2	2	2	2	2	2	2	18.3	18.3	18.3	13.015	115	10				1								3	4	2.8752e-12	0.80946	0.7043	6.9263	4	3.0152	0.99281	2.3417	4	3.2203	1.5106	6.3229	4
907	94;95;1881;2402;2940;3340;3341;3984;3985;5256;5257;7323;7617;9227;9866;10591;11226;13032	112	185	ENSMUSP00000026425;ENSMUSP00000114434	ENSMUSP00000026425;ENSMUSP00000114434	18;11	18;11	18;11	>ENSMUSP00000026425 pep:known chromosome:GRCm38:10:128557766:128565934:-1 gene:ENSMUSG00000025364 transcript:ENSMUST00000026425 gene_biotype:protein_coding transcript_biotype:protein_coding;>ENSMUSP00000114434 pep:novel chromosome:GRCm38:10:128559438:12856		2	18	18	18	18	18	18	47.7	47.7	47.7	43.698	394	6.66	3	2	5	3		1		6	5	2		5	32	1.2564e-175	0.89267	0.76425	22.798	32	2.9828	0.99317	23.933	32	3.1832	1.4092	12.19	32
908	54;545;909;2471;2664;3088;3586;3754;4317;4741;5272;5647;6447;6753;7192;7226;7256;10047;11112;11353;11747			ENSMUSP00000026427	ENSMUSP00000026427	21	21	21	>ENSMUSP00000026427 pep:known chromosome:GRCm38:10:128510248:128525859:-1 gene:ENSMUSG00000025366 transcript:ENSMUST00000026427 gene_biotype:protein_coding transcript_biotype:protein_coding		1	21	21	21	21	21	21	26.1	26.1	26.1	121.55	1092	5.48	5	6	4	7	1	5	2	3	2		2	5	42	2.3821e-189	0.9678	0.95889	52.241	42	2.6685	1.0979	60.856	42	2.663	1.2522	73.703	42
910	5033;7666			ENSMUSP00000026446	ENSMUSP00000026446	2	2	2	>ENSMUSP00000026446 pep:known chromosome:GRCm38:10:128322459:128327187:1 gene:ENSMUSG00000025381 transcript:ENSMUST00000026446 gene_biotype:protein_coding transcript_biotype:protein_coding		1	2	2	2	2	2	2	16.5	16.5	16.5	20.767	182	3	1				1								2	5.9295e-17	2.5036	2.3597	106.96	2	2.5771	0.98933	13.683	2	1.003	0.47035	111.15	2
911	239;1897;2716;2931;3245;4685;4995;5009;5010;5069;5482;7327;7350;8797;10558;10950;11089;11239;11240;11646;12124	113;114;115;116;117;118	113;176;217;272;408;478	ENSMUSP00000026459	ENSMUSP00000026459	21	21	21	>ENSMUSP00000026459 pep:known chromosome:GRCm38:10:128083273:128090391:1 gene:ENSMUSG00000025393 transcript:ENSMUST00000026459 gene_biotype:protein_coding transcript_biotype:protein_coding		1	21	21	21	21	21	21	62.4	62.4	62.4	56.3	529	5.61	11	10	4	7	11	9	9	6	6	5	2	5	85	9.7913e-304	0.91192	0.85215	38.953	85	1.8868	0.73037	46.823	85	2.0308	0.91819	51.694	85
912	5198;6116;12861			ENSMUSP00000136556;ENSMUSP00000026461	ENSMUSP00000136556;ENSMUSP00000026461	3;3	3;3	3;3	>ENSMUSP00000136556 pep:known chromosome:GRCm38:10:128015168:128029983:1 gene:ENSMUSG00000025395 transcript:ENSMUST00000178041 gene_biotype:protein_coding transcript_biotype:protein_coding;>ENSMUSP00000026461 pep:known chromosome:GRCm38:10:128015172:128030		2	3	3	3	3	3	3	7.2	7.2	7.2	49.392	418	7.33		1							1		1		3	2.9468e-08	2.0581	1.7887	28.93	3	3.5905	1.2189	32.834	3	1.9117	0.87683	19.572	3
913	246;2318;3240;4999;5000;5141;6155;6403;6858;7907;7908;9264;9524;9575;11658;13044;13045	66;119	162;193	ENSMUSP00000026470	ENSMUSP00000026470	17	17	16	>ENSMUSP00000026470 pep:known chromosome:GRCm38:10:127517123:127522444:-1 gene:ENSMUSG00000025403 transcript:ENSMUST00000026470 gene_biotype:protein_coding transcript_biotype:protein_coding		1	17	17	16	17	17	16	34.1	34.1	34.1	55.758	504	6.62	3	1	1	3	7	6	6	3	2	1	4	3	40	5.0154e-176	0.8336	0.67695	21.246	40	2.7588	0.91048	12.071	40	3.0543	1.3683	19.495	40
914	11525;12379			ENSMUSP00000026479	ENSMUSP00000026479	2	2	2	>ENSMUSP00000026479 pep:known chromosome:GRCm38:10:127266262:127281959:1 gene:ENSMUSG00000025410 transcript:ENSMUST00000026479 gene_biotype:protein_coding transcript_biotype:protein_coding		1	2	2	2	2	2	2	6	6	6	44.116	402	7.8					1			3		1			5	8.291e-08	1.0641	1.1133	38.674	4	2.4213	1.1085	42.176	4	2.2537	1.1391	25.433	4
917	934;1834;2022;2443;3569;3897;3929;5199;6001;6481;7174;7425;8571;8847;9032;9331;10464;10504;10977;11768;12121	120;121	51;479	ENSMUSP00000026495;ENSMUSP00000110396;REV__ENSMUSP00000078985;REV__ENSMUSP00000132375;REV__ENSMUSP00000070265;ENSMUSP00000120436	ENSMUSP00000026495;ENSMUSP00000110396	21;20;1;1;1;1	21;20;1;1;1;1	21;20;1;1;1;1	>ENSMUSP00000026495 pep:known chromosome:GRCm38:18:77773729:77782869:1 gene:ENSMUSG00000025428 transcript:ENSMUST00000026495 gene_biotype:protein_coding transcript_biotype:protein_coding;>ENSMUSP00000110396 pep:putative chromosome:GRCm38:18:77773956:777828		6	21	21	21	21	21	21	46.1	46.1	46.1	59.752	553	4.98	6	7	7	9	7	4	1	2	3	2	2	3	53	2.032e-301	0.87673	0.84625	42.898	53	1.8644	0.70339	49.172	53	2.0135	0.92123	12.719	53
918	3485;5993;7020;7712;9532			ENSMUSP00000026506	ENSMUSP00000026506	5	5	5	>ENSMUSP00000026506 pep:known chromosome:GRCm38:7:97696634:97718879:1 gene:ENSMUSG00000025439 transcript:ENSMUST00000026506 gene_biotype:protein_coding transcript_biotype:protein_coding		1	5	5	5	5	5	5	27.8	27.8	27.8	26.522	241	6.31	1		1	2	2	2	1	1		1	1	1	13	1.9982e-76	1.6839	1.45	48.483	13	5.1818	2.0236	48.579	13	3.0689	1.5082	11.104	13
919	709;2710;6149;7283			ENSMUSP00000026538;ENSMUSP00000121174	ENSMUSP00000026538;ENSMUSP00000121174	4;3	4;3	4;3	>ENSMUSP00000026538 pep:known chromosome:GRCm38:7:140105710:140116476:-1 gene:ENSMUSG00000025465 transcript:ENSMUST00000026538 gene_biotype:protein_coding transcript_biotype:protein_coding;>ENSMUSP00000121174 pep:novel chromosome:GRCm38:7:140106084:1401130		2	4	4	4	4	4	4	18.6	18.6	18.6	31.474	290	6.3	1				2	3		2	2				10	1.2419e-66	1.0815	1.1085	18.368	10	1.4792	0.63737	29.456	10	1.3797	0.64957	42.101	10
920	8202;12927			ENSMUSP00000026547	ENSMUSP00000026547	2	2	2	>ENSMUSP00000026547 pep:known chromosome:GRCm38:7:139995955:140036350:-1 gene:ENSMUSG00000025474 transcript:ENSMUST00000026547 gene_biotype:protein_coding transcript_biotype:protein_coding		1	2	2	2	2	2	2	2.8	2.8	2.8	103.22	905	7.5				1							1		2	2.389e-06	1.4917	1.2151	0.79111	2	3.3916	1.1494	1.1135	2	1.957	0.93613	6.8275	2
922	2224;2662;5261;6835;11641;12986			ENSMUSP00000026560;ENSMUSP00000130580;ENSMUSP00000132405;ENSMUSP00000126160;ENSMUSP00000130256	ENSMUSP00000026560;ENSMUSP00000130580;ENSMUSP00000132405	6;5;3;2;1	6;5;3;2;1	6;5;3;2;1	>ENSMUSP00000026560 pep:known chromosome:GRCm38:7:140881968:140898642:1 gene:ENSMUSG00000025487 transcript:ENSMUST00000026560 gene_biotype:protein_coding transcript_biotype:protein_coding;>ENSMUSP00000130580 pep:novel chromosome:GRCm38:7:140882472:14089828		5	6	6	6	6	6	6	22.1	22.1	22.1	42.809	376	5.78	2	1		1	2						2	1	9	4.699e-67	1.0509	0.84127	14.143	9	3.0958	1.0816	26.274	9	2.7601	1.2944	13.792	9
923	5631;7840	122	67	ENSMUSP00000026564;ENSMUSP00000101655;ENSMUSP00000101657	ENSMUSP00000026564;ENSMUSP00000101655;ENSMUSP00000101657	2;2;2	2;2;2	2;2;2	>ENSMUSP00000026564 pep:known chromosome:GRCm38:7:140968040:140969825:1 gene:ENSMUSG00000025491 transcript:ENSMUST00000026564 gene_biotype:protein_coding transcript_biotype:protein_coding;>ENSMUSP00000101655 pep:known chromosome:GRCm38:7:140968028:14096982		3	2	2	2	2	2	2	16	16	16	11.524	106	5.17			2	2	1							1	6	3.726e-39	2.1136	1.6179	35.126	6	4.2205	1.2779	43.414	6	1.9577	0.83712	13.718	6
924	4848;5632;7748;7841;11048	123;124;125	1;32;89	ENSMUSP00000026565;ENSMUSP00000126230	ENSMUSP00000026565	5;1	5;1	4;0	>ENSMUSP00000026565 pep:known chromosome:GRCm38:7:141009586:141010770:-1 gene:ENSMUSG00000025492 transcript:ENSMUST00000026565 gene_biotype:protein_coding transcript_biotype:protein_coding		2	5	5	4	5	5	4	48.9	48.9	43.1	14.954	137	5.24			7	7	2		1			1	2	1	21	6.1673e-227	1.056	1.0256	55.869	21	4.1959	1.5054	59.098	21	4.0218	1.7775	23.912	21
925	384;3054;4890;5466;5845;6141;6142;6204;6205;6378;6379;6607;6608;7086;7141;7578;9287;10259;10628;12341	126	303	ENSMUSP00000026576	ENSMUSP00000026576	20	20	20	>ENSMUSP00000026576 pep:known chromosome:GRCm38:7:141392199:141402968:1 gene:ENSMUSG00000025503 transcript:ENSMUST00000026576 gene_biotype:protein_coding transcript_biotype:protein_coding		1	20	20	20	20	20	20	47.8	47.8	47.8	37.387	337	6.7	4	4	1	1	10	7	1	4	3	1	4	7	47	1.3189e-60	2.4376	1.9487	36.784	47	2.7744	0.88037	42.703	47	1.1231	0.52043	22.942	47
926	1022;7614;9488			ENSMUSP00000026599;ENSMUSP00000109042	ENSMUSP00000026599	3;1	3;1	3;1	>ENSMUSP00000026599 pep:known chromosome:GRCm38:X:112311334:112372755:1 gene:ENSMUSG00000025525 transcript:ENSMUST00000026599 gene_biotype:protein_coding transcript_biotype:protein_coding		2	3	3	3	3	3	3	16.2	16.2	16.2	29.26	265	8.33	1											2	3	1.3798e-12	1.1796	0.91182	22.507	3	1.269	0.55705	29.392	3	1.029	0.46309	18.96	3
928	395;405;1339;3193;3886;4095;6977;8086;12338	127	426	ENSMUSP00000026613;ENSMUSP00000106940;ENSMUSP00000106939	ENSMUSP00000026613	9;4;3	9;4;3	9;4;3	>ENSMUSP00000026613 pep:known chromosome:GRCm38:5:129989011:130003049:-1 gene:ENSMUSG00000025534 transcript:ENSMUST00000026613 gene_biotype:protein_coding transcript_biotype:protein_coding		3	9	9	9	9	9	9	18.1	18.1	18.1	74.194	648	6.57	1		2	1	4	1		1			1	3	14	3.1994e-34	1.0637	1.0878	47.53	14	1.9094	0.89608	43.928	14	1.948	0.92043	8.9015	14
930	99;3661;5576			ENSMUSP00000026661	ENSMUSP00000026661	3	3	3	>ENSMUSP00000026661 pep:known chromosome:GRCm38:11:117815526:117826092:-1 gene:ENSMUSG00000025574 transcript:ENSMUST00000026661 gene_biotype:protein_coding transcript_biotype:protein_coding		1	3	3	3	3	3	3	19.7	19.7	19.7	25.776	233	9.67						1					1	1	3	5.0019e-41	1.8225	1.6446	37.234	3	8.6244	3.4654	17.507	3	5.6188	2.662	22.326	3
931	3679;12388;12417			ENSMUSP00000026666;ENSMUSP00000101866;ENSMUSP00000121984	ENSMUSP00000026666;ENSMUSP00000101866;ENSMUSP00000121984	3;3;2	3;3;2	3;3;2	>ENSMUSP00000026666 pep:known chromosome:GRCm38:11:119268026:119285454:1 gene:ENSMUSG00000025579 transcript:ENSMUST00000026666 gene_biotype:protein_coding transcript_biotype:protein_coding;>ENSMUSP00000101866 pep:known chromosome:GRCm38:11:119267887:119285		3	3	3	3	3	3	3	4.2	4.2	4.2	106.25	953	7.33				1			1				1		3	7.5362e-18	1.6403	1.6288	23.527	3	2.712	1.1869	10.491	3	1.5329	0.73023	9.5766	3
932	1806;1992;2143;2232;3232;3411;3412;5563;5709;5967;8802;11327;11382;11700;12736;13061			ENSMUSP00000026667;ENSMUSP00000133154;ENSMUSP00000101860	ENSMUSP00000026667;ENSMUSP00000133154;ENSMUSP00000101860	16;14;13	12;10;9	12;10;9	>ENSMUSP00000026667 pep:known chromosome:GRCm38:11:119288363:119300089:-1 gene:ENSMUSG00000025580 transcript:ENSMUST00000026667 gene_biotype:protein_coding transcript_biotype:protein_coding;>ENSMUSP00000133154 pep:known chromosome:GRCm38:6:136328543:136329		3	16	12	12	16	12	12	36.7	30.9	30.9	46.839	411	6.75	1	1		4	4	1		2	2	1	2	2	20	9.8538e-42	1.3381	1.3705	61.91	20	3.1947	1.3241	67.609	20	2.196	0.98046	119.41	20
933	235;269;661;929;2338;3979;4031;4692;4693;4914;5397;5444;5883;6146;7349;8279;8544;8923;9297;10300;11192;12799			ENSMUSP00000026704;ENSMUSP00000135651;ENSMUSP00000134920;ENSMUSP00000135377;ENSMUSP00000135830;ENSMUSP00000135498	ENSMUSP00000026704;ENSMUSP00000135651	22;17;10;6;6;2	22;17;10;6;6;2	22;17;10;6;6;2	>ENSMUSP00000026704 pep:known chromosome:GRCm38:16:87483326:87495873:-1 gene:ENSMUSG00000025613 transcript:ENSMUST00000026704 gene_biotype:protein_coding transcript_biotype:protein_coding;>ENSMUSP00000135651 pep:novel chromosome:GRCm38:16:87483988:87495788		6	22	22	22	22	22	22	44.2	44.2	44.2	59.555	548	5.7	4	3	4	4	4	2	2	3	1		1	5	33	2.5457e-141	1.2338	1.0109	50.589	33	4.1733	1.2856	51.336	33	3.3424	1.5371	15.505	33
935	1568;2451;3298;10816;11396;11551	129	43	ENSMUSP00000026723	ENSMUSP00000026723	6	6	6	>ENSMUSP00000026723 pep:known chromosome:GRCm38:X:52988137:53021659:1 gene:ENSMUSG00000025630 transcript:ENSMUST00000026723 gene_biotype:protein_coding transcript_biotype:protein_coding		1	6	6	6	6	6	6	28	28	28	24.57	218	6.73	2			2		1		2	1	1	1	1	11	3.3445e-31	1.1557	0.97344	69.393	11	3.2157	1.0179	71.431	11	2.3671	1.0192	11.117	11
937	2253;5926;7852;7902;8342;9581;12232			ENSMUSP00000026743	ENSMUSP00000026743	7	7	7	>ENSMUSP00000026743 pep:known chromosome:GRCm38:9:108936648:108949640:1 gene:ENSMUSG00000025651 transcript:ENSMUST00000026743 gene_biotype:protein_coding transcript_biotype:protein_coding		1	7	7	7	7	7	7	21	21	21	52.851	480	4.33	1	3		2	1		1					1	9	1.7561e-24	0.91777	0.8628	17.177	9	1.8066	0.77863	8.0167	9	2.0435	0.96321	10.666	9
938	6578			ENSMUSP00000026817	ENSMUSP00000026817	1	1	1	>ENSMUSP00000026817 pep:known chromosome:GRCm38:7:80902228:80905076:-1 gene:ENSMUSG00000025723 transcript:ENSMUST00000026817 gene_biotype:protein_coding transcript_biotype:protein_coding		1	1	1	1	1	1	1	6.6	6.6	6.6	13.571	121	8							1	1	1				3	0.083012	1.9255	1.635	18.849	3	2.3533	0.79504	7.7417	3	1.2949	0.59757	14.402	3
940	5115;5116;6229;7850;7851;7929;7930;8695;9333;10536;11195;11231;12053;12228			ENSMUSP00000026839	ENSMUSP00000026839	14	14	4	>ENSMUSP00000026839 pep:known chromosome:GRCm38:X:167346322:167382749:-1 gene:ENSMUSG00000025742 transcript:ENSMUST00000026839 gene_biotype:protein_coding transcript_biotype:protein_coding		1	14	14	4	14	14	4	42.1	42.1	13.2	34.786	318	6.52	2			3	3	5	1	1	2	1	1	2	21	2.2816e-64	1.2768	1.1009	33.367	18	3.0307	1.0256	35.808	18	2.0906	0.97246	15.674	18
941	1565;2763;5058;8158;10835			ENSMUSP00000026841;ENSMUSP00000110431;ENSMUSP00000110434;ENSMUSP00000118296	ENSMUSP00000026841;ENSMUSP00000110431;ENSMUSP00000110434;ENSMUSP00000118296	5;5;5;4	5;5;5;4	5;5;5;4	>ENSMUSP00000026841 pep:known chromosome:GRCm38:5:30155248:30184593:1 gene:ENSMUSG00000059447 transcript:ENSMUST00000026841 gene_biotype:protein_coding transcript_biotype:protein_coding;>ENSMUSP00000110431 pep:known chromosome:GRCm38:5:30155323:30184582:1		4	5	5	5	5	5	5	14.7	14.7	14.7	51.386	475	5.22		2	2	2	1							2	9	1.4949e-19	1.1735	1.1946	23.171	8	2.2748	0.92578	32.542	9	1.8206	0.84571	34.683	9
942	4796;10506			ENSMUSP00000026846;ENSMUSP00000123377	ENSMUSP00000026846;ENSMUSP00000123377	2;1	2;1	2;1	>ENSMUSP00000026846 pep:known chromosome:GRCm38:5:30058827:30073617:-1 gene:ENSMUSG00000025747 transcript:ENSMUST00000026846 gene_biotype:protein_coding transcript_biotype:protein_coding;>ENSMUSP00000123377 pep:known chromosome:GRCm38:5:30058202:30073581:-		2	2	2	2	2	2	2	7.5	7.5	7.5	34.958	307	11.7											1	2	3	1.3119e-06	1.1179	0.98628	25.647	3	3.28	1.2785	13.874	3	2.8829	1.4249	7.5806	3
943	3447;4173;7911;7980;10544;12243			ENSMUSP00000110547;ENSMUSP00000026887;ENSMUSP00000110546;ENSMUSP00000116508;ENSMUSP00000116368;ENSMUSP00000123100;ENSMUSP00000117182	ENSMUSP00000110547;ENSMUSP00000026887;ENSMUSP00000110546;ENSMUSP00000116508;ENSMUSP00000116368;ENSMUSP00000123100;ENSMUSP00000117182	6;6;6;5;5;5;3	6;6;6;5;5;5;3	6;6;6;5;5;5;3	>ENSMUSP00000110547 pep:known chromosome:GRCm38:2:10056030:10080510:-1 gene:ENSMUSG00000025781 transcript:ENSMUST00000114897 gene_biotype:protein_coding transcript_biotype:protein_coding;>ENSMUSP00000026887 pep:novel chromosome:GRCm38:2:10056016:10080427:-		7	6	6	6	6	6	6	23.8	23.8	23.8	32.886	298	6.82				2	2	2	3					2	11	7.59e-36	1.033	0.79475	17.863	11	2.0867	0.63687	38.867	11	2.063	0.93165	21.847	11
944	6214			ENSMUSP00000026891	ENSMUSP00000026891	1	1	1	>ENSMUSP00000026891 pep:known chromosome:GRCm38:9:123113215:123136129:1 gene:ENSMUSG00000025785 transcript:ENSMUST00000026891 gene_biotype:protein_coding transcript_biotype:protein_coding		1	1	1	1	1	1	1	3.8	3.8	3.8	31.825	291	8.5								1	1				2	0.090339	0.7581	0.63346	42.593	2	1.9539	0.67302	24.657	2	2.888	1.3201	48.455	2
947	4225;9365			ENSMUSP00000026927;ENSMUSP00000136233;ENSMUSP00000117670	ENSMUSP00000026927;ENSMUSP00000136233;ENSMUSP00000117670	2;2;2	2;2;2	2;2;2	>ENSMUSP00000026927 pep:known chromosome:GRCm38:2:5845019:5871895:1 gene:ENSMUSG00000025817 transcript:ENSMUST00000026927 gene_biotype:protein_coding transcript_biotype:protein_coding;>ENSMUSP00000136233 pep:known chromosome:GRCm38:2:5845034:5868736:1 gene		3	2	2	2	2	2	2	11.9	11.9	11.9	23.984	218	2.67		2		1									3	1.823e-10	1.7013	1.3935	125.22	3	4.8221	1.5076	145.33	3	2.5948	1.2521	27.926	3
948	589;3035;5658			ENSMUSP00000026987;ENSMUSP00000122180	ENSMUSP00000026987;ENSMUSP00000122180	3;2	3;2	3;2	>ENSMUSP00000026987 pep:known chromosome:GRCm38:13:54584185:54590090:-1 gene:ENSMUSG00000025869 transcript:ENSMUST00000026987 gene_biotype:protein_coding transcript_biotype:protein_coding;>ENSMUSP00000122180 pep:putative chromosome:GRCm38:13:54584536:54590		2	3	3	3	3	3	3	24.7	24.7	24.7	21.139	178	1.33	2	1											3	1.3924e-34	1.9567	1.4249	103.4	3	6.9335	2.2002	102.21	3	3.9564	1.9637	12.762	3
949	7897;12055			ENSMUSP00000121182;ENSMUSP00000026991;ENSMUSP00000121606;ENSMUSP00000123026	ENSMUSP00000121182;ENSMUSP00000026991;ENSMUSP00000121606;ENSMUSP00000123026	2;2;1;1	2;2;1;1	2;2;1;1	>ENSMUSP00000121182 pep:known chromosome:GRCm38:13:54621784:54664068:1 gene:ENSMUSG00000025873 transcript:ENSMUST00000126071 gene_biotype:protein_coding transcript_biotype:protein_coding;>ENSMUSP00000026991 pep:known chromosome:GRCm38:13:54621824:54661586:		4	2	2	2	2	2	2	7.4	7.4	7.4	52.471	445	2.5	1			1									2	1.0336e-14	1.3356	1.2313	20.051	2	2.8864	1.1051	2.5758	2	2.1484	1.0274	17.685	2
950	3030;3707;5829			ENSMUSP00000027015	ENSMUSP00000027015	3	3	3	>ENSMUSP00000027015 pep:known chromosome:GRCm38:9:5298517:5307265:1 gene:ENSMUSG00000025888 transcript:ENSMUST00000027015 gene_biotype:protein_coding transcript_biotype:protein_coding		1	3	3	3	3	3	3	8.2	8.2	8.2	45.64	402	7.75						1		2	1				4	6.0014e-13	0.98953	0.98524	67.848	3	2.7196	1.1735	27.562	3	1.1446	0.59304	17.97	3
951	458;461;5809			ENSMUSP00000027036;ENSMUSP00000137104;ENSMUSP00000137248;ENSMUSP00000111191;ENSMUSP00000118453;ENSMUSP00000119456	ENSMUSP00000027036;ENSMUSP00000137104;ENSMUSP00000137248;ENSMUSP00000111191;ENSMUSP00000118453;ENSMUSP00000119456	3;3;3;2;2;2	3;3;3;2;2;2	3;3;3;2;2;2	>ENSMUSP00000027036 pep:known chromosome:GRCm38:1:4807823:4846739:1 gene:ENSMUSG00000025903 transcript:ENSMUST00000027036 gene_biotype:protein_coding transcript_biotype:protein_coding;>ENSMUSP00000137104 pep:known chromosome:GRCm38:1:4807788:4848410:1 gene		6	3	3	3	3	3	3	14.3	14.3	14.3	24.687	230	8.33	1											2	3	9.9573e-18	1.4814	1.254	4.3357	3	3.3877	1.1032	3.7238	3	2.1082	1.0197	6.7283	3
952	5139;6574;11025;11837			ENSMUSP00000027050	ENSMUSP00000027050	4	4	4	>ENSMUSP00000027050 pep:known chromosome:GRCm38:1:10024602:10038127:-1 gene:ENSMUSG00000025917 transcript:ENSMUST00000027050 gene_biotype:protein_coding transcript_biotype:protein_coding		1	4	4	4	4	4	4	15	15	15	37.548	334	4.57	1	2	1		1		1					1	7	2.9359e-63	1.2523	0.98315	34.63	7	3.4674	1.0819	51.584	7	2.8288	1.2508	29.524	7
954	625			ENSMUSP00000027071	ENSMUSP00000027071	1	1	1	>ENSMUSP00000027071 pep:known chromosome:GRCm38:1:13624845:13660546:-1 gene:ENSMUSG00000025937 transcript:ENSMUST00000027071 gene_biotype:protein_coding transcript_biotype:protein_coding		1	1	1	1	1	1	1	6.2	6.2	6.2	32.754	288	9									2				2	1.049e-05	1.6433	1.4212	3.7172	2	5.0478	1.6777	4.1315	2	3.2204	1.3564	8.2415	2
955	3517;4493;7688;10240;11237			ENSMUSP00000027111;ENSMUSP00000126621	ENSMUSP00000027111;ENSMUSP00000126621	5;5	5;5	5;5	>ENSMUSP00000027111 pep:known chromosome:GRCm38:1:63143596:63176822:-1 gene:ENSMUSG00000025968 transcript:ENSMUST00000027111 gene_biotype:protein_coding transcript_biotype:protein_coding;>ENSMUSP00000126621 pep:known chromosome:GRCm38:1:63143603:63176822:-		2	5	5	5	5	5	5	9.5	9.5	9.5	79.776	727	4.86	1			2	1	1	2						7	7.0104e-50	1.2347	1.2518	17.068	7	2.2731	1.0062	15.944	7	1.8946	0.88895	10.146	7
956	500;1073;1074;1116;1437;3815;3816;3896;4675;4676;5191;5536;5651;7073;7892;9255;10313;10730;11081;11457;11475;13092	130;131;132	40;145;356	ENSMUSP00000027123;ENSMUSP00000119336;ENSMUSP00000122947	ENSMUSP00000027123	22;6;2	22;6;2	22;6;2	>ENSMUSP00000027123 pep:known chromosome:GRCm38:1:55077835:55088024:-1 gene:ENSMUSG00000025980 transcript:ENSMUST00000027123 gene_biotype:protein_coding transcript_biotype:protein_coding		3	22	22	22	22	22	22	44.9	44.9	44.9	60.955	573	4.98	13	8	3	2	6	5	2	2	2	1	1	7	52	2.2973e-191	0.70408	0.5639	24.97	52	2.2281	0.71365	20.064	52	3.0192	1.3663	31.268	52
957	296;905;1702;1944;3263;4508;5275;5372;5611;7709;7853;10521;10804;10879;11163;11503	133	365	ENSMUSP00000027127	ENSMUSP00000027127	16	16	16	>ENSMUSP00000027127 pep:known chromosome:GRCm38:1:54985169:55027478:-1 gene:ENSMUSG00000025982 transcript:ENSMUST00000027127 gene_biotype:protein_coding transcript_biotype:protein_coding		1	16	16	16	16	16	16	16.5	16.5	16.5	145.83	1304	6.26	1	4	1	2	3		2	4	2	1	1	2	23	1.6715e-82	1.8044	1.5894	27.652	22	3.9923	1.5494	19.417	22	2.1851	1.0388	23.506	22
958	6272;8195;8978;9997;13021			ENSMUSP00000027139	ENSMUSP00000027139	5	5	5	>ENSMUSP00000027139 pep:known chromosome:GRCm38:1:45795166:45823619:1 gene:ENSMUSG00000025995 transcript:ENSMUST00000027139 gene_biotype:protein_coding transcript_biotype:protein_coding		1	5	5	5	5	5	5	9.8	9.8	9.8	94.036	830	5.4		1		2		1					1		5	5.3637e-29	1.0129	0.95056	13.289	5	3.7551	1.2011	14.998	5	3.0306	1.2691	23.103	5
959	1898;11381	134	158	ENSMUSP00000078715;ENSMUSP00000027151;ENSMUSP00000112880;ENSMUSP00000112861	ENSMUSP00000078715;ENSMUSP00000027151;ENSMUSP00000112880;ENSMUSP00000112861	2;2;2;2	2;2;2;2	2;2;2;2	>ENSMUSP00000078715 pep:known chromosome:GRCm38:9:110763646:110769804:1 gene:ENSMUSG00000059741 transcript:ENSMUST00000079784 gene_biotype:protein_coding transcript_biotype:protein_coding;>ENSMUSP00000027151 pep:known chromosome:GRCm38:1:66924295:66945143:		4	2	2	2	2	2	2	7.8	7.8	7.8	22.421	204	1.83	1	5											6	5.409e-40	2.7062	2.0099	22.444	6	4.5057	1.3954	21.335	6	1.6822	0.76894	5.8641	6
960	4630;11955			ENSMUSP00000027153	ENSMUSP00000027153	2	2	2	>ENSMUSP00000027153 pep:known chromosome:GRCm38:1:66830839:66863277:-1 gene:ENSMUSG00000026003 transcript:ENSMUST00000027153 gene_biotype:protein_coding transcript_biotype:protein_coding		1	2	2	2	2	2	2	5.3	5.3	5.3	47.896	430	4.5				1	1								2	0.001865	1.0611	0.91969	8.03	2	1.8301	0.68135	10.804	2	1.5859	0.7232	0.70775	2
961	3301;4378;7481;9682;11407;12378			ENSMUSP00000027173;ENSMUSP00000113148;ENSMUSP00000113494;ENSMUSP00000117391;ENSMUSP00000117747	ENSMUSP00000027173;ENSMUSP00000113148;ENSMUSP00000113494	6;6;6;2;2	6;6;6;2;2	6;6;6;2;2	>ENSMUSP00000027173 pep:known chromosome:GRCm38:1:60076868:60097908:-1 gene:ENSMUSG00000026019 transcript:ENSMUST00000027173 gene_biotype:protein_coding transcript_biotype:protein_coding;>ENSMUSP00000113148 pep:known chromosome:GRCm38:1:60076868:60098146:-		5	6	6	6	6	6	6	20.1	20.1	20.1	47.346	423	6.7			3	1				3	2			1	10	5.5141e-62	1.2731	1.0011	22.294	8	3.4746	1.0794	20.033	8	2.6732	1.1796	22.45	8
962	1231;2107;2798;2799;4444;4811;5297;5511;5606;6351;6849;7729;10017;10936;12561	135;136	116;138	ENSMUSP00000027174	ENSMUSP00000027174	15	15	15	>ENSMUSP00000027174 pep:known chromosome:GRCm38:1:59685006:59711510:1 gene:ENSMUSG00000026020 transcript:ENSMUST00000027174 gene_biotype:protein_coding transcript_biotype:protein_coding		1	15	15	15	15	15	15	37.1	37.1	37.1	60.342	536	6.17	4	2		1	6	4	2	5	1	1	2	2	30	6.946e-193	0.81424	0.72501	14.124	30	2.3465	0.8198	12.049	30	2.6454	1.2001	17.731	30
963	2036;2642;2686;4603;7944			ENSMUSP00000027189;ENSMUSP00000127375	ENSMUSP00000027189;ENSMUSP00000127375	5;5	5;5	5;5	>ENSMUSP00000027189 pep:known chromosome:GRCm38:1:58795374:58847503:1 gene:ENSMUSG00000026029 transcript:ENSMUST00000027189 gene_biotype:protein_coding transcript_biotype:protein_coding;>ENSMUSP00000127375 pep:known chromosome:GRCm38:1:58802502:58847503:1		2	5	5	5	5	5	5	13.5	13.5	13.5	55.356	480	9.4					1			1			2	1	5	3.7187e-56	2.0854	2.094	44.526	5	5.0199	1.5447	52.316	5	2.7917	1.3518	40.532	5
967	308;665;4012;4198;4199;5060;9116;10966;10967			ENSMUSP00000027252	ENSMUSP00000027252	9	9	9	>ENSMUSP00000027252 pep:known chromosome:GRCm38:1:37998010:38055579:1 gene:ENSMUSG00000026083 transcript:ENSMUST00000027252 gene_biotype:protein_coding transcript_biotype:protein_coding		1	9	9	9	9	9	9	9.2	9.2	9.2	137.61	1216	6.27		1	1	1	1	3		1	2		1		11	3.3765e-63	1.3664	1.086	31.507	11	3.8303	1.2433	28.807	11	3.0079	1.392	18.282	11
968	691;744			ENSMUSP00000027302	ENSMUSP00000027302	2	2	2	>ENSMUSP00000027302 pep:known chromosome:GRCm38:1:34459746:34473775:1 gene:ENSMUSG00000026126 transcript:ENSMUST00000027302 gene_biotype:protein_coding transcript_biotype:protein_coding		1	2	2	2	2	2	2	7.5	7.5	7.5	50.201	453	7						1		1					2	1.6488e-10	4.0287	4.0074	121.62	2	14.864	7.3698	154.04	2	3.3899	1.6939	24.102	2
970	1421;5048;11891			ENSMUSP00000027312	ENSMUSP00000027312	3	3	3	>ENSMUSP00000027312 pep:known chromosome:GRCm38:1:33453811:33669786:-1 gene:ENSMUSG00000026134 transcript:ENSMUST00000027312 gene_biotype:protein_coding transcript_biotype:protein_coding		1	3	3	3	3	3	3	6.7	6.7	6.7	58.408	505	4.67	1				1			1					3	6.057e-20	0.88096	0.93469	25.833	3	1.5831	0.73779	24.784	3	1.5756	0.81045	11.831	3
973	132;684;685;1393;3101;4406;5935;9598;9742;9771;10488;10693;11293	137	288	ENSMUSP00000027384	ENSMUSP00000027384	13	13	13	>ENSMUSP00000027384 pep:known chromosome:GRCm38:1:71557150:71579631:1 gene:ENSMUSG00000026192 transcript:ENSMUST00000027384 gene_biotype:protein_coding transcript_biotype:protein_coding		1	13	13	13	13	13	13	27.9	27.9	27.9	64.217	592	6.38		3	1	3	9	5	1				2	5	29	1.7266e-132	0.79061	0.78633	20.225	29	2.2998	0.97092	15.731	29	2.9111	1.3163	10.846	29
974	4145;8987;10354;12640			ENSMUSP00000027421	ENSMUSP00000027421	4	4	4	>ENSMUSP00000027421 pep:known chromosome:GRCm38:1:84721189:84839304:-1 gene:ENSMUSG00000026219 transcript:ENSMUST00000027421 gene_biotype:protein_coding transcript_biotype:protein_coding		1	4	4	4	4	4	4	2.4	2.4	2.4	224.13	2025	6.4			2	1							2		5	2.5924e-13	2.8072	2.2511	14.895	5	5.4875	2.0647	9.8088	5	2.1201	1.0533	6.8436	5
975	1801;2902;4057;6637;6638;8351;8742;8769;8778;8827;9583;9908;10596;10865;11075;12035;12595;13094			ENSMUSP00000027432	ENSMUSP00000027432	18	18	18	>ENSMUSP00000027432 pep:known chromosome:GRCm38:1:86064619:86139151:1 gene:ENSMUSG00000026229 transcript:ENSMUST00000027432 gene_biotype:protein_coding transcript_biotype:protein_coding		1	18	18	18	18	18	18	27.2	27.2	27.2	105.73	953	6.48	3	1		3	6	2	1	1	1	1	3	3	25	1.3347e-114	0.91557	0.8942	22.019	25	2.6636	0.97116	16.806	25	2.7107	1.2096	7.9219	25
976	424;1799;1802;2358;3343;3868;3869;5451;7956;8281;8941;10218;10786;10787;11342;12073	138	547	ENSMUSP00000027438	ENSMUSP00000027438	16	16	16	>ENSMUSP00000027438 pep:known chromosome:GRCm38:1:86344719:86359455:-1 gene:ENSMUSG00000026234 transcript:ENSMUST00000027438 gene_biotype:protein_coding transcript_biotype:protein_coding		1	16	16	16	16	16	16	23.3	23.3	23.3	76.722	707	5.69	8	9	5	1	8	5	5	4	5	4	4	3	61	1.4373e-164	1.0018	0.77325	20.202	60	2.931	0.92987	18.875	60	2.9115	1.316	14.533	60
980	285;4555;4680;8104			ENSMUSP00000027494;ENSMUSP00000124279	ENSMUSP00000027494	4;1	4;1	4;1	>ENSMUSP00000027494 pep:known chromosome:GRCm38:1:93342854:93373489:1 gene:ENSMUSG00000026275 transcript:ENSMUST00000027494 gene_biotype:protein_coding transcript_biotype:protein_coding		2	4	4	4	4	4	4	14.7	14.7	14.7	41.291	361	4.8	2				1	1					1		5	5.003e-30	1.3915	1.15	20.976	5	3.4379	1.0676	14.567	5	2.3563	1.0521	10.773	5
981	797;4882;7255;7461;9072;9262;10139;10593;11860			ENSMUSP00000027495;ENSMUSP00000132850;ENSMUSP00000136366;ENSMUSP00000127276;ENSMUSP00000108534;ENSMUSP00000117517;ENSMUSP00000120511;ENSMUSP00000120694;ENSMUSP00000121974;ENSMUSP00000115536;ENSMUSP00000118621;ENSMUSP00000114614	ENSMUSP00000027495;ENSMUSP00000132850;ENSMUSP00000136366;ENSMUSP00000127276;ENSMUSP00000108534;ENSMUSP00000117517;ENSMUSP00000120511;ENSMUSP00000120694	9;9;9;8;7;7;7;7;4;3;3;2	9;9;9;8;7;7;7;7;4;3;3;2	9;9;9;8;7;7;7;7;4;3;3;2	>ENSMUSP00000027495 pep:known chromosome:GRCm38:1:93478964:93510260:1 gene:ENSMUSG00000026276 transcript:ENSMUST00000027495 gene_biotype:protein_coding transcript_biotype:protein_coding;>ENSMUSP00000132850 pep:known chromosome:GRCm38:1:93479061:93509733:1		12	9	9	9	9	9	9	35.2	35.2	35.2	41.525	361	4.27	4	1	1			3		1				1	11	2.7835e-75	1.4769	1.2928	31.983	11	4.4817	1.7413	24.572	11	2.8971	1.3779	32.78	11
983	5690;9148			ENSMUSP00000027503;ENSMUSP00000108514;ENSMUSP00000108511	ENSMUSP00000027503;ENSMUSP00000108514;ENSMUSP00000108511	2;1;1	2;1;1	2;1;1	>ENSMUSP00000027503 pep:novel chromosome:GRCm38:1:93792576:93801934:-1 gene:ENSMUSG00000026281 transcript:ENSMUST00000027503 gene_biotype:protein_coding transcript_biotype:protein_coding;>ENSMUSP00000108514 pep:putative chromosome:GRCm38:1:93792724:9379900		3	2	2	2	2	2	2	14.2	14.2	14.2	23.914	212	4		1	1				1						3	1.8247e-16	2.5917	2.1195	39.226	3	3.5705	1.1143	54.904	3	1.4525	0.72282	10.26	3
984	4653;9343;10710			ENSMUSP00000027532;ENSMUSP00000122449;ENSMUSP00000114759	ENSMUSP00000027532;ENSMUSP00000122449	3;2;1	3;2;1	3;2;1	>ENSMUSP00000027532 pep:known chromosome:GRCm38:1:91298338:91321075:1 gene:ENSMUSG00000026307 transcript:ENSMUST00000027532 gene_biotype:protein_coding transcript_biotype:protein_coding;>ENSMUSP00000122449 pep:novel chromosome:GRCm38:1:91302797:91309872:1		3	3	3	3	3	3	3	13.4	13.4	13.4	47.203	432	6.67		1				1						1	3	1.134e-09	1.4412	1.1782	31.786	3	2.1693	0.85307	21.496	3	1.4801	0.71711	13.762	3
985	2596;12044			ENSMUSP00000027534	ENSMUSP00000027534	2	2	2	>ENSMUSP00000027534 pep:known chromosome:GRCm38:1:91375831:91398783:-1 gene:ENSMUSG00000026309 transcript:ENSMUST00000027534 gene_biotype:protein_coding transcript_biotype:protein_coding		1	2	2	2	2	2	2	6.4	6.4	6.4	42.774	392	6				1				1					2	3.6242e-07	1.0246	0.92145	29.55	2	2.3531	0.87755	20.78	2	1.9932	0.91623	5.6185	2
986	211;1472;2174;2738;4063;4257;6291;6884;8156;9193;10764;12444			ENSMUSP00000027579;ENSMUSP00000137503;ENSMUSP00000085578;ENSMUSP00000121629	ENSMUSP00000027579;ENSMUSP00000137503	12;12;3;2	12;12;3;2	12;12;3;2	>ENSMUSP00000027579 pep:known chromosome:GRCm38:1:125392905:125435727:-1 gene:ENSMUSG00000026341 transcript:ENSMUST00000027579 gene_biotype:protein_coding transcript_biotype:protein_coding;>ENSMUSP00000137503 pep:known chromosome:GRCm38:1:125392905:1254357		4	12	12	12	12	12	12	39.2	39.2	39.2	47.357	418	6.42	3	2		2	7	5	2	2	4	2	2	2	33	7.2408e-104	1.3023	1.1304	41.812	31	3.0603	1.0641	52.701	31	2.188	0.98638	19.652	31
987	7726;8825;12089			ENSMUSP00000027592	ENSMUSP00000027592	3	3	3	>ENSMUSP00000027592 pep:known chromosome:GRCm38:1:128244181:128279377:1 gene:ENSMUSG00000026353 transcript:ENSMUST00000027592 gene_biotype:protein_coding transcript_biotype:protein_coding		1	3	3	3	3	3	3	10.1	10.1	10.1	56.459	506	11.5											2	2	4	2.5089e-11	2.0224	1.8431	30.904	4	6.7759	2.3716	24.674	4	2.0804	0.97019	34.256	4
988	2681;2760;2947;3806;5179;6189;7193;7297;9043;9486;9767;10979;11996;12257;12717;12741;12920			ENSMUSP00000027601	ENSMUSP00000027601	17	17	17	>ENSMUSP00000027601 pep:known chromosome:GRCm38:1:128331591:128359656:-1 gene:ENSMUSG00000026355 transcript:ENSMUST00000027601 gene_biotype:protein_coding transcript_biotype:protein_coding		1	17	17	17	17	17	17	22.7	22.7	22.7	92.866	821	7.13	1	2		3	3	4	2				2	6	23	1.6046e-84	1.4576	1.337	20.435	23	2.7336	1.1091	22.43	23	1.8693	0.88083	7.8838	23
989	2173;2486;2653;2826;3059;3253;4705;4720;4819;5381;6029;7026;8334;9073;9097;11378;12551			ENSMUSP00000027602;ENSMUSP00000066866	ENSMUSP00000027602	17;2	17;2	17;2	>ENSMUSP00000027602 pep:known chromosome:GRCm38:1:128363708:128417416:-1 gene:ENSMUSG00000026356 transcript:ENSMUST00000027602 gene_biotype:protein_coding transcript_biotype:protein_coding		2	17	17	17	17	17	17	40.1	40.1	40.1	57.147	501	5.92	1	1	2	4	6	3	2	1	1	2		2	25	2.1831e-122	0.90882	0.83217	53.344	24	2.2564	0.85364	65.244	24	2.3925	1.0726	16.049	24
990	1952;5714;5733;7153;8682;10641;12185			ENSMUSP00000027623	ENSMUSP00000027623	7	7	7	>ENSMUSP00000027623 pep:known chromosome:GRCm38:1:118298517:118311132:-1 gene:ENSMUSG00000026374 transcript:ENSMUST00000027623 gene_biotype:protein_coding transcript_biotype:protein_coding		1	7	7	7	7	7	7	36	36	36	26.201	228	6.56		1		2	3						2	1	9	1.1664e-22	1.4626	1.2106	17.14	7	3.3755	1.1138	21.799	7	2.1573	0.98721	20.645	7
992	8759;10940;11175;11176			ENSMUSP00000114705;ENSMUSP00000118830;ENSMUSP00000027634;ENSMUSP00000108267;ENSMUSP00000138014	ENSMUSP00000114705;ENSMUSP00000118830;ENSMUSP00000027634;ENSMUSP00000108267	4;4;4;3;1	4;4;4;3;1	4;4;4;3;1	>ENSMUSP00000114705 pep:novel chromosome:GRCm38:1:120113400:120120937:-1 gene:ENSMUSG00000026385 transcript:ENSMUST00000151708 gene_biotype:protein_coding transcript_biotype:protein_coding;>ENSMUSP00000118830 pep:putative chromosome:GRCm38:1:120113369:1201		5	4	4	4	4	4	4	33.3	33.3	33.3	15.228	135	2.17	2	3			1								6	2.3276e-09	2.2672	1.7205	7.4489	6	3.64	1.0927	8.6661	6	1.4978	0.70076	5.6114	6
993	1480;8497;10456;11835			ENSMUSP00000138350;ENSMUSP00000027645;ENSMUSP00000138801;ENSMUSP00000138800;ENSMUSP00000107667;ENSMUSP00000138275	ENSMUSP00000138350;ENSMUSP00000027645;ENSMUSP00000138801;ENSMUSP00000138800;ENSMUSP00000107667;ENSMUSP00000138275	4;4;4;4;4;4	4;4;4;4;4;4	4;4;4;4;4;4	>ENSMUSP00000138350 pep:known chromosome:GRCm38:1:138063413:138175126:-1 gene:ENSMUSG00000026395 transcript:ENSMUST00000183301 gene_biotype:protein_coding transcript_biotype:protein_coding;>ENSMUSP00000027645 pep:known chromosome:GRCm38:1:138062861:1381753		6	4	4	4	4	4	4	3.6	3.6	3.6	144.84	1293	7.75				2							1	1	4	6.2502e-10	1.4833	1.4509	7.9688	3	2.712	1.0952	8.1233	3	1.6243	0.78542	11.269	3
994	3203;3893;8203;11131			ENSMUSP00000027677;ENSMUSP00000095169	ENSMUSP00000027677;ENSMUSP00000095169	4;4	4;4	4;4	>ENSMUSP00000027677 pep:known chromosome:GRCm38:1:135729147:135752232:1 gene:ENSMUSG00000026421 transcript:ENSMUST00000027677 gene_biotype:protein_coding transcript_biotype:protein_coding;>ENSMUSP00000095169 pep:known chromosome:GRCm38:1:135720061:13575223		2	4	4	4	4	4	4	36.8	36.8	36.8	20.583	193	4.8		2		1		1				1			5	3.3968e-15	2.7478	2.2987	27.825	4	4.754	1.5609	24.823	4	1.4573	0.71043	13.417	4
995	5296;8857			ENSMUSP00000027700	ENSMUSP00000027700	2	2	2	>ENSMUSP00000027700 pep:known chromosome:GRCm38:1:132477367:132505665:1 gene:ENSMUSG00000026439 transcript:ENSMUST00000027700 gene_biotype:protein_coding transcript_biotype:protein_coding		1	2	2	2	2	2	2	3.3	3.3	3.3	59.097	538	9					1		1			1	1	1	5	0.0076992	1.205	0.91254	34.106	5	4.447	1.4377	10.695	5	3.5152	1.4231	21.277	5
997	5166;6014			ENSMUSP00000095134;ENSMUSP00000027738;ENSMUSP00000117291;ENSMUSP00000126751;ENSMUSP00000137617	ENSMUSP00000095134;ENSMUSP00000027738;ENSMUSP00000117291;ENSMUSP00000126751;ENSMUSP00000137617	2;2;2;1;1	2;2;2;1;1	2;2;2;1;1	>ENSMUSP00000095134 pep:known chromosome:GRCm38:1:156004599:156036480:-1 gene:ENSMUSG00000026466 transcript:ENSMUST00000097527 gene_biotype:protein_coding transcript_biotype:protein_coding;>ENSMUSP00000027738 pep:known chromosome:GRCm38:1:156006781:1560364		5	2	2	2	2	2	2	5.6	5.6	5.6	64.844	576	8								2					2	1.3165e-08	1.6794	1.5107	9.5622	2	4.2311	1.5352	10.029	2	2.2406	1.0202	24.396	2
998	3082;3545;6032;6059;6242;7154			ENSMUSP00000027754	ENSMUSP00000027754	6	6	6	>ENSMUSP00000027754 pep:known chromosome:GRCm38:1:152807890:152836990:1 gene:ENSMUSG00000026480 transcript:ENSMUST00000027754 gene_biotype:protein_coding transcript_biotype:protein_coding		1	6	6	6	6	6	6	14.3	14.3	14.3	59.485	525	6.71		2			1	1		1				2	7	4.1543e-24	2.2098	2.3067	17.235	7	3.5581	1.6102	12.583	7	1.5811	0.77616	10.378	7
999	7210;10993			ENSMUSP00000027768;ENSMUSP00000119738	ENSMUSP00000027768;ENSMUSP00000119738	2;1	2;1	2;1	>ENSMUSP00000027768 pep:known chromosome:GRCm38:1:179744894:179803680:-1 gene:ENSMUSG00000026491 transcript:ENSMUST00000027768 gene_biotype:protein_coding transcript_biotype:protein_coding;>ENSMUSP00000119738 pep:known chromosome:GRCm38:1:179753699:1797579		2	2	2	2	2	2	2	1.3	1.3	1.3	247.64	2243	5			1				1						2	0.0014653	1.6793	1.4753	0.10233	2	4.095	1.4905	33.04	2	2.5652	1.2597	30.503	2
1000	3044;3249;3300;3413;5653;9838;11033;11191;11424			ENSMUSP00000027777	ENSMUSP00000027777	9	9	9	>ENSMUSP00000027777 pep:known chromosome:GRCm38:1:180568955:180601253:1 gene:ENSMUSG00000026496 transcript:ENSMUST00000027777 gene_biotype:protein_coding transcript_biotype:protein_coding		1	9	9	9	9	9	9	12.8	12.8	12.8	112.72	1014	6.44		1		1	3	1	1					2	9	8.729e-38	2.0359	1.535	34.838	9	4.5097	1.3957	35.361	9	2.0176	0.92898	21.73	9
1003	6618;10709			ENSMUSP00000027797;REV__ENSMUSP00000028207;REV__ENSMUSP00000099919;REV__ENSMUSP00000099918;REV__ENSMUSP00000122814;REV__ENSMUSP00000114925	ENSMUSP00000027797;REV__ENSMUSP00000028207;REV__ENSMUSP00000099919;REV__ENSMUSP00000099918;REV__ENSMUSP00000122814;REV__ENSMUSP00000114925	2;1;1;1;1;1	2;1;1;1;1;1	2;1;1;1;1;1	>ENSMUSP00000027797 pep:known chromosome:GRCm38:1:181093423:181144157:-1 gene:ENSMUSG00000026516 transcript:ENSMUST00000027797 gene_biotype:protein_coding transcript_biotype:protein_coding;>ENSMUSP00000028207 pep:known chromosome:GRCm38:2:30401101:30415813		6	2	2	2	2	2	2	2.7	2.7	2.7	94.475	855	8				1								1	2	0.022564	1.3441	1.2115	40.471	2	3.4598	1.315	45.21	2	2.1525	0.99683	1.0247	2
1004	1174;6159;7699;10186			ENSMUSP00000027802;ENSMUSP00000026133;ENSMUSP00000131199;ENSMUSP00000114863;ENSMUSP00000120558;ENSMUSP00000117737	ENSMUSP00000027802;ENSMUSP00000026133;ENSMUSP00000131199;ENSMUSP00000114863	4;2;2;2;1;1	4;2;2;2;1;1	4;2;2;2;1;1	>ENSMUSP00000027802 pep:known chromosome:GRCm38:1:180904274:180908087:1 gene:ENSMUSG00000026520 transcript:ENSMUST00000027802 gene_biotype:protein_coding transcript_biotype:protein_coding;>ENSMUSP00000026133 pep:known chromosome:GRCm38:11:120639416:1206437		6	4	4	4	4	4	4	15.6	15.6	15.6	33.659	320	7.69		1	1	1	1	1	1	1	1	1	2	2	13	7.6465e-12	0.80474	0.78376	12.878	13	2.1128	1	8.6721	13	2.644	1.385	12.352	13
1005	284;2212;5352;6800;6817;7767;10022;10549;11721;13000			ENSMUSP00000027810;ENSMUSP00000135385	ENSMUSP00000027810	10;2	10;2	10;2	>ENSMUSP00000027810 pep:known chromosome:GRCm38:1:175600374:175625635:-1 gene:ENSMUSG00000026526 transcript:ENSMUST00000027810 gene_biotype:protein_coding transcript_biotype:protein_coding		2	10	10	10	10	10	10	36.5	36.5	36.5	54.356	507	5.67	3			3	2	1	2	2				2	15	1.717e-144	0.84631	0.83522	15.68	13	2.1123	0.80545	22.733	13	2.2664	1.0206	11.993	13
1006	1141;1198;3198;3823;5556;6186;6573;6630;6709;7089;7304;7539;8285;8785;9592;10664;11785;11786;12096;12443			ENSMUSP00000027833;ENSMUSP00000118179;ENSMUSP00000123214	ENSMUSP00000027833;ENSMUSP00000118179	20;20;1	20;20;1	20;20;1	>ENSMUSP00000027833 pep:known chromosome:GRCm38:1:172082832:172122330:1 gene:ENSMUSG00000026553 transcript:ENSMUST00000027833 gene_biotype:protein_coding transcript_biotype:protein_coding;>ENSMUSP00000118179 pep:known chromosome:GRCm38:1:172082529:17212232		3	20	20	20	20	20	20	22.6	22.6	22.6	139.41	1233	6.22	3	1		5	3	6	2	5	4	1	1	1	32	3.3704e-175	1.3501	1.1199	38.028	32	3.3995	1.0942	35.055	32	2.2977	1.0792	20.393	32
1007	11103;12412			ENSMUSP00000027839;ENSMUSP00000002625;ENSMUSP00000125350	ENSMUSP00000027839;ENSMUSP00000002625;ENSMUSP00000125350	2;1;1	2;1;1	2;1;1	>ENSMUSP00000027839 pep:known chromosome:GRCm38:1:167226090:167285127:-1 gene:ENSMUSG00000026558 transcript:ENSMUST00000027839 gene_biotype:protein_coding transcript_biotype:protein_coding;>ENSMUSP00000002625 pep:known chromosome:GRCm38:2:32255002:32260159		3	2	2	2	2	2	2	8.4	8.4	8.4	29.404	261	6				1				1					2	0.00025051	1.5541	1.5818	14.923	2	4.991	2.1716	17.651	2	3.1966	1.5635	2.8113	2
1013	10635;11093;11511			ENSMUSP00000027921;ENSMUSP00000106603;ENSMUSP00000106601	ENSMUSP00000027921;ENSMUSP00000106603	3;3;1	3;3;1	3;3;1	>ENSMUSP00000027921 pep:known chromosome:GRCm38:1:185284726:185329396:-1 gene:ENSMUSG00000026618 transcript:ENSMUST00000027921 gene_biotype:protein_coding transcript_biotype:protein_coding;>ENSMUSP00000106603 pep:putative chromosome:GRCm38:1:185295038:1853		3	3	3	3	3	3	3	4.5	4.5	4.5	112.8	1012	6.25				1			3						4	2.556e-14	1.0082	0.77541	3.8936	4	2.2634	0.69214	5.9902	4	2.0161	0.96123	10.948	4
1014	6399;11775			ENSMUSP00000027961	ENSMUSP00000027961	2	2	2	>ENSMUSP00000027961 pep:known chromosome:GRCm38:2:3488850:3512814:-1 gene:ENSMUSG00000051396 transcript:ENSMUST00000027961 gene_biotype:protein_coding transcript_biotype:protein_coding		1	2	2	2	2	2	2	10	10	10	54.65	509	4.5		1					1						2	7.9064e-28	0.89011	0.80172	18.643	2	2.7829	1.0333	8.915	2	2.7408	1.3169	5.5169	2
1015	3440;5680;6015;6964;8937			ENSMUSP00000110704;ENSMUSP00000027965;ENSMUSP00000110705;ENSMUSP00000110706;ENSMUSP00000110707;ENSMUSP00000135846	ENSMUSP00000110704;ENSMUSP00000027965;ENSMUSP00000110705;ENSMUSP00000110706;ENSMUSP00000110707;ENSMUSP00000135846	5;5;5;5;5;4	5;5;5;5;5;4	5;5;5;5;5;4	>ENSMUSP00000110704 pep:putative chromosome:GRCm38:2:3613758:3779787:1 gene:ENSMUSG00000026655 transcript:ENSMUST00000115052 gene_biotype:protein_coding transcript_biotype:protein_coding;>ENSMUSP00000027965 pep:known chromosome:GRCm38:2:3713458:3782142:1 g		6	5	5	5	5	5	5	30.1	30.1	30.1	17.994	153	4.67	2	1				2						1	6	1.0457e-07	7.7171	5.7096	62.197	5	13.554	3.9786	61.881	5	1.4219	0.63017	21.678	5
1016	994;5152			ENSMUSP00000027966;ENSMUSP00000137669;ENSMUSP00000123774;ENSMUSP00000079882;ENSMUSP00000131938;ENSMUSP00000131836	ENSMUSP00000027966;ENSMUSP00000137669;ENSMUSP00000123774;ENSMUSP00000079882;ENSMUSP00000131938;ENSMUSP00000131836	2;2;2;2;1;1	2;2;2;2;1;1	2;2;2;2;1;1	>ENSMUSP00000027966 pep:known chromosome:GRCm38:1:170960558:170976127:-1 gene:ENSMUSG00000026656 transcript:ENSMUST00000027966 gene_biotype:protein_coding transcript_biotype:protein_coding;>ENSMUSP00000137669 pep:known chromosome:GRCm38:1:170960769:1709765		6	2	2	2	2	2	2	6.5	6.5	6.5	37.79	340	10.7								1				2	3	1.5352e-05	6.3074	4.972	17.019	3	7.1176	2.2384	19.958	3	1.1676	0.55218	8.739	3
1017	7979;12537			ENSMUSP00000027973;ENSMUSP00000110671	ENSMUSP00000027973;ENSMUSP00000110671	2;2	2;2	2;2	>ENSMUSP00000027973 pep:known chromosome:GRCm38:2:4881564:4910557:1 gene:ENSMUSG00000026662 transcript:ENSMUST00000027973 gene_biotype:protein_coding transcript_biotype:protein_coding;>ENSMUSP00000110671 pep:known chromosome:GRCm38:2:4882245:4908137:1 gene		2	2	2	2	2	2	2	7.7	7.7	7.7	42.906	392	5.5				1			1						2	6.597e-05	0.64603	0.50978	105.48	2	1.4174	0.44997	95.074	2	2.0958	0.95491	2.7531	2
1018	2957;3573;10840;11268			ENSMUSP00000106983;ENSMUSP00000027981;ENSMUSP00000106982	ENSMUSP00000106983;ENSMUSP00000027981;ENSMUSP00000106982	4;4;4	3;3;3	3;3;3	>ENSMUSP00000106983 pep:known chromosome:GRCm38:1:170142002:170174946:-1 gene:ENSMUSG00000026670 transcript:ENSMUST00000111351 gene_biotype:protein_coding transcript_biotype:protein_coding;>ENSMUSP00000027981 pep:known chromosome:GRCm38:1:170142003:1701749		3	4	3	3	4	3	3	8.8	6.3	6.3	58.582	522	5.8				1	2	1			1				5	5.0398e-05	2.6299	2.3182	22.351	5	3.4167	1.4177	11.476	5	1.324	0.71269	12.732	5
1020	155;615;1230;2279;3798;4857;5154;5414;7609;12270	139	351	ENSMUSP00000028004	ENSMUSP00000028004	10	10	10	>ENSMUSP00000028004 pep:known chromosome:GRCm38:1:167349991:167368530:1 gene:ENSMUSG00000026687 transcript:ENSMUST00000028004 gene_biotype:protein_coding transcript_biotype:protein_coding		1	10	10	10	10	10	10	29	29	29	55.887	518	6.31	2	1		2	1	1	1	2				3	13	5.4165e-73	1.2624	1.1322	22.842	13	2.1542	0.83724	26.777	13	1.7403	0.85156	17.665	13
1021	655;1313;6524;6930;10089;10388;11095			ENSMUSP00000138433;ENSMUSP00000028016;ENSMUSP00000138674;ENSMUSP00000138548;ENSMUSP00000138609;ENSMUSP00000138451;ENSMUSP00000138698;ENSMUSP00000138556	ENSMUSP00000138433;ENSMUSP00000028016;ENSMUSP00000138674;ENSMUSP00000138548	7;7;7;7;3;2;2;1	7;7;7;7;3;2;2;1	7;7;7;7;3;2;2;1	>ENSMUSP00000138433 pep:known chromosome:GRCm38:1:162670727:162740556:-1 gene:ENSMUSG00000040225 transcript:ENSMUST00000182660 gene_biotype:protein_coding transcript_biotype:protein_coding;>ENSMUSP00000028016 pep:known chromosome:GRCm38:1:162673402:1627405		8	7	7	7	7	7	7	3.8	3.8	3.8	310.89	2846	7.38	1				1	1	1	2				2	8	4.1016e-82	1.5506	1.5773	39.666	8	5.684	2.4507	39.467	8	3.3397	1.6034	15.592	8
1022	2866;9671			ENSMUSP00000028017	ENSMUSP00000028017	2	2	2	>ENSMUSP00000028017 pep:known chromosome:GRCm38:1:162532127:162548551:-1 gene:ENSMUSG00000026694 transcript:ENSMUST00000028017 gene_biotype:protein_coding transcript_biotype:protein_coding		1	2	2	2	2	2	2	4	4	4	78.756	698	9.5							1					1	2	5.3688e-12	0.94458	0.90861	26.694	2	2.3885	1.001	50.153	2	2.4499	1.2494	20.366	2
1023	71;6984;6985;7245;7252			ENSMUSP00000028059;ENSMUSP00000110439;ENSMUSP00000117460	ENSMUSP00000028059;ENSMUSP00000110439	5;4;1	5;4;1	5;4;1	>ENSMUSP00000028059 pep:known chromosome:GRCm38:2:13076967:13271431:-1 gene:ENSMUSG00000026727 transcript:ENSMUST00000028059 gene_biotype:protein_coding transcript_biotype:protein_coding;>ENSMUSP00000110439 pep:novel chromosome:GRCm38:2:13076967:13271315:-		3	5	5	5	5	5	5	25.6	25.6	25.6	31.461	277	4.08	2	2	2	1	3	1						1	12	3.5802e-26	1.8478	1.7978	41.378	12	3.6096	1.602	42.936	12	2.0533	0.998	7.534	12
1024	1979;2230;2314;2336;4209;4929;4930;5175;5715;5716;6952;6953;6962;8272;9155;9881;10825;11355;11371	140;141	372;376	ENSMUSP00000028062;ENSMUSP00000027409;ENSMUSP00000022638;ENSMUSP00000041347;ENSMUSP00000106718;ENSMUSP00000091061;ENSMUSP00000022639;ENSMUSP00000049303;ENSMUSP00000024249;ENSMUSP00000114742	ENSMUSP00000028062	19;4;2;2;2;1;1;1;1;1	19;4;2;2;2;1;1;1;1;1	19;4;2;2;2;1;1;1;1;1	>ENSMUSP00000028062 pep:known chromosome:GRCm38:2:13573952:13582826:1 gene:ENSMUSG00000026728 transcript:ENSMUST00000028062 gene_biotype:protein_coding transcript_biotype:protein_coding		10	19	19	19	19	19	19	38.2	38.2	38.2	53.687	466	3.27	17	5	2			4	1		1		1	2	33	4.8024e-182	1.2411	1.0327	27.253	33	3.7434	1.1965	41.583	33	2.8344	1.288	15.056	33
1025	669;1098;3078;3917;7384;12084			ENSMUSP00000028087	ENSMUSP00000028087	6	6	6	>ENSMUSP00000028087 pep:known chromosome:GRCm38:2:39194354:39226451:-1 gene:ENSMUSG00000026753 transcript:ENSMUST00000028087 gene_biotype:protein_coding transcript_biotype:protein_coding		1	6	6	6	6	6	6	23.9	23.9	23.9	35.159	305	8.71		1				1		1		1	1	2	7	4.6454e-54	1.5675	1.2366	22.65	7	3.5324	1.1361	13.004	7	2.0896	0.95624	7.7122	7
1026	1143;5358			ENSMUSP00000028111	ENSMUSP00000028111	2	2	2	>ENSMUSP00000028111 pep:known chromosome:GRCm38:2:11642792:11693191:1 gene:ENSMUSG00000026770 transcript:ENSMUST00000028111 gene_biotype:protein_coding transcript_biotype:protein_coding		1	2	2	2	2	2	2	14.2	14.2	14.2	30.723	268	7							2						2	2.8711e-37	0.012679	0.01053	505.31	2	12.781	4.3912	3.1378	2	1008	503.79	509.76	2
1027	1149;12734			ENSMUSP00000129122;ENSMUSP00000126305;ENSMUSP00000110493;ENSMUSP00000050926;ENSMUSP00000028114;ENSMUSP00000110494;ENSMUSP00000110495;ENSMUSP00000066426;ENSMUSP00000133073;ENSMUSP00000097979;ENSMUSP00000127587;ENSMUSP00000129747;ENSMUSP00000137130;ENSMUSP00000108333;ENSMUSP00000057197;ENSMUSP00000079692	ENSMUSP00000129122;ENSMUSP00000126305;ENSMUSP00000110493;ENSMUSP00000050926;ENSMUSP00000028114;ENSMUSP00000110494;ENSMUSP00000110495;ENSMUSP00000066426;ENSMUSP00000133073;ENSMUSP00000097979;ENSMUSP00000127587;ENSMUSP00000129747;ENSMUSP00000137130;ENSMUSP00000108333;ENSMUSP00000057197;ENSMUSP00000079692	2;2;2;2;2;2;2;2;2;2;2;2;2;1;1;1	2;2;2;2;2;2;2;2;2;2;2;2;2;1;1;1	2;2;2;2;2;2;2;2;2;2;2;2;2;1;1;1	>ENSMUSP00000129122 pep:known chromosome:GRCm38:2:11475764:11502090:-1 gene:ENSMUSG00000026773 transcript:ENSMUST00000171188 gene_biotype:protein_coding transcript_biotype:protein_coding;>ENSMUSP00000126305 pep:known chromosome:GRCm38:2:11474537:11502090:-		16	2	2	2	2	2	2	3.4	3.4	3.4	63.652	555	7.5				1							1		2	1.5992e-08	2.5945	2.0792	1.6719	2	4.4897	1.4888	1.9053	2	1.7305	0.80583	0.87325	2
1030	3230;7356;8067;8093;11549			ENSMUSP00000108237;ENSMUSP00000028167;ENSMUSP00000130992	ENSMUSP00000108237;ENSMUSP00000028167;ENSMUSP00000130992	5;5;5	5;5;5	5;5;5	>ENSMUSP00000108237 pep:known chromosome:GRCm38:2:57238297:57370719:1 gene:ENSMUSG00000026827 transcript:ENSMUST00000112618 gene_biotype:protein_coding transcript_biotype:protein_coding;>ENSMUSP00000028167 pep:known chromosome:GRCm38:2:57238382:57370719:1		3	5	5	5	5	5	5	9.7	9.7	9.7	82.829	745	4.5		1	1	1	1	1	1						6	6.2894e-21	0.86578	0.69938	30.735	6	1.4439	0.55009	14.063	6	1.8229	0.85646	25.771	6
1033	361;1296;1613;1857;1997;4544;4588;4801;4803;5244;5546;5678;5686;5729;7221;7663;7664;7968;8068;8421;8422;10008;10406;10644;11142;11348;11815;12064	142;143	154;333	ENSMUSP00000028222;ENSMUSP00000097747	ENSMUSP00000028222;ENSMUSP00000097747	28;28	26;26	26;26	>ENSMUSP00000028222 pep:known chromosome:GRCm38:2:34772092:34776531:1 gene:ENSMUSG00000026864 transcript:ENSMUST00000028222 gene_biotype:protein_coding transcript_biotype:protein_coding;>ENSMUSP00000097747 pep:known chromosome:GRCm38:2:34772095:34776531:1		2	28	26	26	28	26	26	42.4	42.4	42.4	72.421	655	5.22	9	11	8	8	6	5	4	3	2	2	9	2	69	0	0.87418	0.74971	43.488	65	2.9799	0.94303	64.871	65	3.1353	1.4254	31.822	65
1034	5819;6407			ENSMUSP00000108723;ENSMUSP00000028224;ENSMUSP00000099864;ENSMUSP00000108735;ENSMUSP00000108725;ENSMUSP00000126225	ENSMUSP00000108723;ENSMUSP00000028224;ENSMUSP00000099864;ENSMUSP00000108735;ENSMUSP00000108725;ENSMUSP00000126225	2;2;2;1;1;1	2;2;2;1;1;1	2;2;2;1;1;1	>ENSMUSP00000108723 pep:known chromosome:GRCm38:2:34676985:34754561:-1 gene:ENSMUSG00000026867 transcript:ENSMUST00000113099 gene_biotype:protein_coding transcript_biotype:protein_coding;>ENSMUSP00000028224 pep:known chromosome:GRCm38:2:34676985:34754561:-		6	2	2	2	2	2	2	2.5	2.5	2.5	162.4	1458	6				1				1					2	0.0040175	1.6818	1.516	2.8536	2	4.0558	1.5575	2.8204	2	2.2206	1.0646	4.9378	2
1035	852;1034;3398;5282;6695;8929;10767;13069			ENSMUSP00000028225;ENSMUSP00000116880	ENSMUSP00000028225	8;1	8;1	8;1	>ENSMUSP00000028225 pep:known chromosome:GRCm38:2:34852088:34870939:-1 gene:ENSMUSG00000026869 transcript:ENSMUST00000028225 gene_biotype:protein_coding transcript_biotype:protein_coding		2	8	8	8	8	8	8	23.6	23.6	23.6	55.971	504	7.21	2				1	1	1	3	5			1	14	1.4471e-125	1.1952	1.2235	37.251	14	2.2055	0.93258	28.851	14	1.8274	0.83957	12.228	14
1036	847;8293;9428;10167;10472			ENSMUSP00000028238;ENSMUSP00000108648	ENSMUSP00000028238;ENSMUSP00000108648	5;4	5;4	5;4	>ENSMUSP00000028238 pep:known chromosome:GRCm38:2:35180205:35201120:-1 gene:ENSMUSG00000026878 transcript:ENSMUST00000028238 gene_biotype:protein_coding transcript_biotype:protein_coding;>ENSMUSP00000108648 pep:known chromosome:GRCm38:2:35180205:35201120:-		2	5	5	5	5	5	5	30.7	30.7	30.7	23.897	215	7.23	2					1	5	1	1		2	1	13	3.6842e-56	1.9167	1.5218	27.475	13	4.6807	1.433	22.569	13	2.1983	1.0314	11.092	13
1038	3618;12745			ENSMUSP00000028241	ENSMUSP00000028241	2	2	2	>ENSMUSP00000028241 pep:known chromosome:GRCm38:2:35313986:35336976:-1 gene:ENSMUSG00000026880 transcript:ENSMUST00000028241 gene_biotype:protein_coding transcript_biotype:protein_coding		1	2	2	2	2	2	2	9.9	9.9	9.9	31.375	284	5.33					2	1							3	1.1219e-13	5.4677	4.2862	10.509	3	2.7372	0.87644	20.365	3	0.57843	0.27522	5.9817	3
1039	925;6198;6427;10244;12149			ENSMUSP00000028278	ENSMUSP00000028278	5	5	5	>ENSMUSP00000028278 pep:known chromosome:GRCm38:2:61711694:61800376:1 gene:ENSMUSG00000026914 transcript:ENSMUST00000028278 gene_biotype:protein_coding transcript_biotype:protein_coding		1	5	5	5	5	5	5	27.1	27.1	27.1	34.577	310	4	1	1	1	1	2			1					7	1.372e-07	0.99379	0.96043	19.91	7	2.9397	1.0308	22.786	7	2.491	1.2106	10.303	7
1040	841;1845;12485			ENSMUSP00000028279;ENSMUSP00000072047	ENSMUSP00000028279;ENSMUSP00000072047	3;3	2;2	2;2	>ENSMUSP00000028279 pep:known chromosome:GRCm38:2:37569868:37647285:-1 gene:ENSMUSG00000026915 transcript:ENSMUST00000028279 gene_biotype:protein_coding transcript_biotype:protein_coding;>ENSMUSP00000072047 pep:known chromosome:GRCm38:2:37583156:37703275:-		2	3	2	2	3	2	2	5.4	3.3	3.3	73.704	672	6.67						1	2						3	8.3037e-09	1.6103	1.7657	21.333	3	4.8962	2.034	18.451	3	3.1825	1.6233	16.793	3
1047	3821;4989;6326;10634			ENSMUSP00000028392	ENSMUSP00000028392	4	4	4	>ENSMUSP00000028392 pep:known chromosome:GRCm38:2:80315466:80354043:1 gene:ENSMUSG00000027006 transcript:ENSMUST00000028392 gene_biotype:protein_coding transcript_biotype:protein_coding		1	4	4	4	4	4	4	6.2	6.2	6.2	90.582	793	9					1			1			1	1	4	4.3207e-08	1.6326	1.25	23.883	4	4.0966	1.2822	21.286	4	2.445	1.1883	15.575	4
1048	11431			ENSMUSP00000135604;ENSMUSP00000028426	ENSMUSP00000135604;ENSMUSP00000028426	1;1	1;1	1;1	>ENSMUSP00000135604 pep:novel chromosome:GRCm38:2:68861586:69108644:1 gene:ENSMUSG00000027035 transcript:ENSMUST00000176018 gene_biotype:protein_coding transcript_biotype:protein_coding;>ENSMUSP00000028426 pep:known chromosome:GRCm38:2:68861441:69114282:1		2	1	1	1	1	1	1	3.1	3.1	3.1	45.716	392	8								2					2	0.060547	2.5828	1.9999	4.2557	2	6.4247	1.7792	31.55	2	2.1928	1.0745	26.353	2
1049	1819;2267;5072			ENSMUSP00000028509;ENSMUSP00000107820;ENSMUSP00000107824;ENSMUSP00000121549	ENSMUSP00000028509;ENSMUSP00000107820;ENSMUSP00000107824;ENSMUSP00000121549	3;3;3;3	3;3;3;3	3;3;3;3	>ENSMUSP00000028509 pep:known chromosome:GRCm38:2:70661576:70691743:1 gene:ENSMUSG00000014959 transcript:ENSMUST00000028509 gene_biotype:protein_coding transcript_biotype:protein_coding;>ENSMUSP00000107820 pep:known chromosome:GRCm38:2:70661576:70691725:1		4	3	3	3	3	3	3	12.9	12.9	12.9	47.038	451	5				1	1	1							3	2.7498e-53	1.079	1.1292	12.625	3	2.5697	1.1681	16.351	3	2.3498	1.0308	3.7957	3
1050	8643;11893			ENSMUSP00000028511	ENSMUSP00000028511	2	2	2	>ENSMUSP00000028511 pep:known chromosome:GRCm38:2:74825803:74878431:1 gene:ENSMUSG00000027099 transcript:ENSMUST00000028511 gene_biotype:protein_coding transcript_biotype:protein_coding		1	2	2	2	2	2	2	12.2	12.2	12.2	29.758	263	9.67								1		1	1		3	2.901e-20	1.3949	1.515	17.683	3	2.8861	1.4169	16.244	3	1.9958	0.94605	7.1721	3
1051	3229;4170;4678;5044;5594;6491;6967;8694;10251			ENSMUSP00000028517;ENSMUSP00000107686;ENSMUSP00000097592;ENSMUSP00000065568;ENSMUSP00000110860	ENSMUSP00000028517;ENSMUSP00000107686;ENSMUSP00000097592	9;7;7;1;1	9;7;7;1;1	9;7;7;1;1	>ENSMUSP00000028517 pep:known chromosome:GRCm38:2:73092801:73214447:-1 gene:ENSMUSG00000027108 transcript:ENSMUST00000028517 gene_biotype:protein_coding transcript_biotype:protein_coding;>ENSMUSP00000107686 pep:known chromosome:GRCm38:2:73093202:73212960:-		5	9	9	9	9	9	9	20.2	20.2	20.2	44.729	396	6.44	2			2	2	3	2	1	1		2	1	16	1.9617e-42	1.0335	0.85983	15.616	16	3.0403	1.0792	10.615	16	2.9763	1.4247	12.264	16
1052	1285;1338;3463;6358;6882;7057;12345			ENSMUSP00000107729;ENSMUSP00000028522;ENSMUSP00000118086	ENSMUSP00000107729;ENSMUSP00000028522;ENSMUSP00000118086	7;7;5	7;7;5	7;7;5	>ENSMUSP00000107729 pep:known chromosome:GRCm38:2:71786940:71856771:1 gene:ENSMUSG00000027111 transcript:ENSMUST00000112101 gene_biotype:protein_coding transcript_biotype:protein_coding;>ENSMUSP00000028522 pep:known chromosome:GRCm38:2:71786978:71856758:1		3	7	7	7	7	7	7	8.3	8.3	8.3	122.16	1091	6.71		1			2	1		1		1	1		7	1.5232e-30	2.0376	2.0758	23.45	7	4.3248	1.6642	18.459	7	2.1309	0.92365	23.926	7
1053	5447;11732			ENSMUSP00000028553	ENSMUSP00000028553	2	2	2	>ENSMUSP00000028553 pep:known chromosome:GRCm38:2:112261926:112263269:1 gene:ENSMUSG00000027133 transcript:ENSMUST00000028553 gene_biotype:protein_coding transcript_biotype:protein_coding		1	2	2	2	2	2	2	42.2	42.2	42.2	7.7059	64	12												3	3	3.0892e-12	1.0564	0.97965	13.659	3	2.3865	0.87482	17.613	3	2.268	1.0477	16.013	3
1055	6991;12272;12930			ENSMUSP00000028592	ENSMUSP00000028592	3	3	3	>ENSMUSP00000028592 pep:known chromosome:GRCm38:2:104999656:105017080:-1 gene:ENSMUSG00000027170 transcript:ENSMUST00000028592 gene_biotype:protein_coding transcript_biotype:protein_coding		1	3	3	3	3	3	3	11.2	11.2	11.2	42.516	374	8.33						1		1			1		3	4.209e-21	1.0215	0.80561	19.638	3	3.5019	1.002	11.025	3	3.4723	1.3928	3.5467	3
1056	1280;3129;5753;11686			ENSMUSP00000028599	ENSMUSP00000028599	4	4	4	>ENSMUSP00000028599 pep:known chromosome:GRCm38:2:104590523:104665429:1 gene:ENSMUSG00000027176 transcript:ENSMUST00000028599 gene_biotype:protein_coding transcript_biotype:protein_coding		1	4	4	4	4	4	4	5	5	5	82.876	717	8.75						1		1		1	1		4	1.7723e-05	1.1976	1.1195	15.543	4	2.9542	1.1892	11.152	4	2.425	1.1811	8.7902	4
1057	6826;6862;8814;8896;9528;12842			ENSMUSP00000028607;ENSMUSP00000106777;ENSMUSP00000114423	ENSMUSP00000028607;ENSMUSP00000106777	6;6;2	6;6;2	6;6;2	>ENSMUSP00000028607 pep:known chromosome:GRCm38:2:103762941:103797649:-1 gene:ENSMUSG00000027184 transcript:ENSMUST00000028607 gene_biotype:protein_coding transcript_biotype:protein_coding;>ENSMUSP00000106777 pep:known chromosome:GRCm38:2:103765018:1037971		3	6	6	6	6	6	6	10.6	10.6	10.6	78.168	707	3.38	2	3	1	1								1	8	1.6428e-71	2.4413	1.973	32.422	8	8.4734	2.7451	27.581	8	3.5359	1.6517	19.851	8
1058	4498;5971;8329;9774;10690;11113			ENSMUSP00000028608;ENSMUSP00000115072;ENSMUSP00000129637	ENSMUSP00000028608	6;1;1	6;1;1	6;1;1	>ENSMUSP00000028608 pep:known chromosome:GRCm38:2:103721256:103761270:-1 gene:ENSMUSG00000027185 transcript:ENSMUST00000028608 gene_biotype:protein_coding transcript_biotype:protein_coding		3	6	6	6	6	6	6	8.1	8.1	8.1	115.42	1024	4.43	1			3	2			1					7	1.9129e-09	0.63782	0.67623	84.117	7	2.2749	0.99674	72.843	7	2.8416	1.3361	27.653	7
[truncated: 1,330 more rows]
[truncated: 34 more columns]

## Sheet: Kasumi-1
id	Peptide IDs	Oxidation (M) Site IDs	Oxidation (M) Site Positions	Protein IDs	Majority Protein IDs	Peptide Counts (all)	Peptide Counts (razor+unique)	Peptide Counts (unique)	Protein Descriptions	Uniprot	Proteins	Peptides	Razor Peptides	Unique Peptides	Peptides K08b	Razor Peptides K08b	Unique Peptides K08b	Sequence Coverage [%]	Unique + Razor Sequence Coverage [%]	Unique Sequence Coverage [%]	Mol. Weight [kDa]	Sequence Length	Slice Average	Slice 1	Slice 2	Slice 3	Slice 4	Slice 5	Slice 6	Slice 7	Slice 8	Slice 9	Slice 10	Slice 11	Slice 12	Experiment K08b	PEP	Ratio M/L	Ratio M/L Normalized	Ratio M/L Variability [%]	Ratio M/L Count	Ratio H/L	Ratio H/L Normalized	Ratio H/L Variability [%]	Ratio H/L Count	Ratio H/M	Ratio H/M Normalized	Ratio H/M Variability [%]	Ratio H/M Count
[truncated: 1,238 more rows]
[truncated: 34 more columns]
